# Supplementary material for: Plant stress RNA-seq Nexus: a stress-specific transcriptome database in plant cells
Source: BMC Genomics. 2018 Dec 27;19:966. doi: 10.1186/s12864-018-5367-5 (PMC6307140; doi:10.1186/s12864-018-5367-5)
Supplement: Supplementary file 1 — Table S1. The list of 133 subsets in 26 datasets of PSRN. (XLSX 15 kb) [file 12864_2018_5367_MOESM1_ESM.xlsx]

## Sheet: Additional file 1
Table S1. The list of 133 subsets in 26 datasets of PSRN
Species	Dataset	Subset	Sample_size
Arabidopsis thaliana	GSE66737 An PWI- and RRM Motif-Containing Protein Is Critical for Pre-mRNA Splicing and ABA Responses in Arabidopsis	rbm25-1 mutation seedling, age: 2 weeks, treatment: 0.1 mM ABA, 6 hours	3
Arabidopsis thaliana	GSE66737 An PWI- and RRM Motif-Containing Protein Is Critical for Pre-mRNA Splicing and ABA Responses in Arabidopsis	rbm25-1 mutation seedling, age: 2 weeks, treatment: No treatment	3
Arabidopsis thaliana	GSE66737 An PWI- and RRM Motif-Containing Protein Is Critical for Pre-mRNA Splicing and ABA Responses in Arabidopsis	wild type seedling, age: 2 weeks, treatment: 0.1 mM ABA, 6 hours	3
Arabidopsis thaliana	GSE66737 An PWI- and RRM Motif-Containing Protein Is Critical for Pre-mRNA Splicing and ABA Responses in Arabidopsis	wild type seedling, age: 2 weeks, treatment: No treatment	3
Arabidopsis thaliana	GSE67956 BCAA catabolic mutants in prolonged darkness	rosette leaves, 5 weeks age, 8h light/16h dark for 72h	6
Arabidopsis thaliana	GSE67956 BCAA catabolic mutants in prolonged darkness	rosette leaves, 5 weeks age, prolonged darkness for 0h	6
Arabidopsis thaliana	GSE67956 BCAA catabolic mutants in prolonged darkness	rosette leaves, 5 weeks age, prolonged darkness for 24h	6
Arabidopsis thaliana	GSE67956 BCAA catabolic mutants in prolonged darkness	rosette leaves, 5 weeks age, prolonged darkness for 48h	6
Arabidopsis thaliana	GSE67956 BCAA catabolic mutants in prolonged darkness	rosette leaves, 5 weeks age, prolonged darkness for 6h	6
Arabidopsis thaliana	GSE67956 BCAA catabolic mutants in prolonged darkness	rosette leaves, 5 weeks age, prolonged darkness for 72h	6
Arabidopsis thaliana	GSE54680 DNA methylation variation in Arabidopsis has a genetic basis and appears to be involved in local adaptation	Whole rosette, 9-leaf stage, 10ºC	160
Arabidopsis thaliana	GSE54680 DNA methylation variation in Arabidopsis has a genetic basis and appears to be involved in local adaptation	Whole rosette, 9-leaf stage, 16ºC	163
Arabidopsis thaliana	GSE45989 EXPRSS: an Illumina based high-throughput expression-profiling method to reveal transcriptional dynamics - I	EXPRSS protocol: Leaf age: 5 weeks old treatment: 100nM 22 amino acid peptide from bacterial flagellin, 60min	8
Arabidopsis thaliana	GSE45989 EXPRSS: an Illumina based high-throughput expression-profiling method to reveal transcriptional dynamics - I	EXPRSS protocol: Leaf age: 5 weeks old treatment: water, 60min	8
Arabidopsis thaliana	GSE45989 EXPRSS: an Illumina based high-throughput expression-profiling method to reveal transcriptional dynamics - I	NlaIII-DGE protocol: Leaf age: 5 weeks old treatment: water, 60min	4
Arabidopsis thaliana	GSE45989 EXPRSS: an Illumina based high-throughput expression-profiling method to reveal transcriptional dynamics - I	NlaIII-DGE protocol: Leaf age: 5 weeks old treatment: 100nM 22 amino acid peptide from bacterial flagellin, 60min	4
Arabidopsis thaliana	GSE63406 Genome-wide analysis of wild type and gemin2 mutant plants [cold exposure]	gemin2 mutant cold (10ºC) 1h (whole plant, 9 days old)	3
Arabidopsis thaliana	GSE63406 Genome-wide analysis of wild type and gemin2 mutant plants [cold exposure]	gemin2 mutant cold (10ºC) 24h (whole plant, 9 days old)	3
Arabidopsis thaliana	GSE63406 Genome-wide analysis of wild type and gemin2 mutant plants [cold exposure]	gemin2 mutant control (whole plant, 9 days old)	3
Arabidopsis thaliana	GSE63406 Genome-wide analysis of wild type and gemin2 mutant plants [cold exposure]	WT Col cold (10ºC) 1h (whole plant, 9 days old)	3
Arabidopsis thaliana	GSE63406 Genome-wide analysis of wild type and gemin2 mutant plants [cold exposure]	WT Col cold (10ºC) 24h (whole plant, 9 days old)	3
Arabidopsis thaliana	GSE63406 Genome-wide analysis of wild type and gemin2 mutant plants [cold exposure]	WT Col control (whole plant, 9 days old)	3
Arabidopsis thaliana	GSE56922 Global variation of gene expression induced by constitutive activation of the NIK receptor in Arabidopsis	T474D leaves infection: CaLCuV	4
Arabidopsis thaliana	GSE56922 Global variation of gene expression induced by constitutive activation of the NIK receptor in Arabidopsis	T474D leaves infection: mock	4
Arabidopsis thaliana	GSE56922 Global variation of gene expression induced by constitutive activation of the NIK receptor in Arabidopsis	WT leaves infection: CaLCuV	4
Arabidopsis thaliana	GSE56922 Global variation of gene expression induced by constitutive activation of the NIK receptor in Arabidopsis	WT leaves infection: mock	4
Arabidopsis thaliana	GSE61542 Quantitative trait loci mapping and transcriptome analysis reveal candidate genes regulating the response to ozone in Arabidopsis thaliana	genotypes: C24, 3 weeks old rosette, treatment: 350 ppb ozone exposure for 2hr	3
Arabidopsis thaliana	GSE61542 Quantitative trait loci mapping and transcriptome analysis reveal candidate genes regulating the response to ozone in Arabidopsis thaliana	genotypes: C24, 3 weeks old rosette, treatment: control	3
Arabidopsis thaliana	GSE61542 Quantitative trait loci mapping and transcriptome analysis reveal candidate genes regulating the response to ozone in Arabidopsis thaliana	genotypes: Col-0, 3 weeks old rosette, treatment: 350 ppb ozone exposure for 2hr	3
Arabidopsis thaliana	GSE61542 Quantitative trait loci mapping and transcriptome analysis reveal candidate genes regulating the response to ozone in Arabidopsis thaliana	genotypes: Col-0, 3 weeks old rosette, treatment: control	3
Arabidopsis thaliana	GSE61542 Quantitative trait loci mapping and transcriptome analysis reveal candidate genes regulating the response to ozone in Arabidopsis thaliana	genotypes: CT101, 3 weeks old rosette, treatment: 350 ppb ozone exposure for 2hr	3
Arabidopsis thaliana	GSE61542 Quantitative trait loci mapping and transcriptome analysis reveal candidate genes regulating the response to ozone in Arabidopsis thaliana	genotypes: CT101, 3 weeks old rosette, treatment: control	3
Arabidopsis thaliana	GSE61542 Quantitative trait loci mapping and transcriptome analysis reveal candidate genes regulating the response to ozone in Arabidopsis thaliana	genotypes: Te, 3 weeks old rosette, treatment: 350 ppb ozone exposure for 2hr	3
Arabidopsis thaliana	GSE61542 Quantitative trait loci mapping and transcriptome analysis reveal candidate genes regulating the response to ozone in Arabidopsis thaliana	genotypes: Te, 3 weeks old rosette, treatment: control	3
Arabidopsis thaliana	GSE72548 RNA-seq analysis of Arabidopsis thaliana wild-type roots and type-A arr3,4,5,6,7,8,9,15 mutant roots non-infected and infected with Heterodera schachtii nematodes	Type-A mutant control, roots	6
Arabidopsis thaliana	GSE72548 RNA-seq analysis of Arabidopsis thaliana wild-type roots and type-A arr3,4,5,6,7,8,9,15 mutant roots non-infected and infected with Heterodera schachtii nematodes	Type-A mutant, Heterodera schachti nematodes 10 days post infection, roots	3
Arabidopsis thaliana	GSE72548 RNA-seq analysis of Arabidopsis thaliana wild-type roots and type-A arr3,4,5,6,7,8,9,15 mutant roots non-infected and infected with Heterodera schachtii nematodes	Type-A mutant, Heterodera schachti nematodes 4 days post infection, roots	3
Arabidopsis thaliana	GSE72548 RNA-seq analysis of Arabidopsis thaliana wild-type roots and type-A arr3,4,5,6,7,8,9,15 mutant roots non-infected and infected with Heterodera schachtii nematodes	wild-type (Col) control, roots	6
Arabidopsis thaliana	GSE72548 RNA-seq analysis of Arabidopsis thaliana wild-type roots and type-A arr3,4,5,6,7,8,9,15 mutant roots non-infected and infected with Heterodera schachtii nematodes	wild-type, Heterodera schachti nematodes 4 days post infection, roots	3
Arabidopsis thaliana	GSE72548 RNA-seq analysis of Arabidopsis thaliana wild-type roots and type-A arr3,4,5,6,7,8,9,15 mutant roots non-infected and infected with Heterodera schachtii nematodes	wild-type, Heterodera schachti nematodes10 days post infection, roots	3
Arabidopsis thaliana	GSE39463 Time-course RNA-seq analysis of the barley MLA1 immune receptor-mediated response to barley powdery mildew fungus Bgh in Arabidopsis thaliana	MLA1 expressing plant leaves challenged with Bgh A6 isolate at 12hpi	3
Arabidopsis thaliana	GSE39463 Time-course RNA-seq analysis of the barley MLA1 immune receptor-mediated response to barley powdery mildew fungus Bgh in Arabidopsis thaliana	MLA1 expressing plant leaves challenged with Bgh A6 isolate at 18hpi	3
Arabidopsis thaliana	GSE39463 Time-course RNA-seq analysis of the barley MLA1 immune receptor-mediated response to barley powdery mildew fungus Bgh in Arabidopsis thaliana	MLA1 expressing plant leaves challenged with Bgh A6 isolate at 24hpi	3
Arabidopsis thaliana	GSE39463 Time-course RNA-seq analysis of the barley MLA1 immune receptor-mediated response to barley powdery mildew fungus Bgh in Arabidopsis thaliana	MLA1 expressing plant leaves challenged with Bgh A6 isolate at 6hpi	3
Arabidopsis thaliana	GSE39463 Time-course RNA-seq analysis of the barley MLA1 immune receptor-mediated response to barley powdery mildew fungus Bgh in Arabidopsis thaliana	MLA1 expressing plant leaves challenged with Bgh K1 isolate at 12hpi	3
Arabidopsis thaliana	GSE39463 Time-course RNA-seq analysis of the barley MLA1 immune receptor-mediated response to barley powdery mildew fungus Bgh in Arabidopsis thaliana	MLA1 expressing plant leaves challenged with Bgh K1 isolate at 18hpi	3
Arabidopsis thaliana	GSE39463 Time-course RNA-seq analysis of the barley MLA1 immune receptor-mediated response to barley powdery mildew fungus Bgh in Arabidopsis thaliana	MLA1 expressing plant leaves challenged with Bgh K1 isolate at 24hpi	3
Arabidopsis thaliana	GSE39463 Time-course RNA-seq analysis of the barley MLA1 immune receptor-mediated response to barley powdery mildew fungus Bgh in Arabidopsis thaliana	MLA1 expressing plant leaves challenged with Bgh K1 isolate at 6hpi	3
Arabidopsis thaliana	GSE39463 Time-course RNA-seq analysis of the barley MLA1 immune receptor-mediated response to barley powdery mildew fungus Bgh in Arabidopsis thaliana	The triple mutant (pen2 pad4 sag101) leaves challenged with Bgh A6 isolate at 12hpi	3
Arabidopsis thaliana	GSE39463 Time-course RNA-seq analysis of the barley MLA1 immune receptor-mediated response to barley powdery mildew fungus Bgh in Arabidopsis thaliana	The triple mutant (pen2 pad4 sag101) leaves challenged with Bgh A6 isolate at 18hpi	3
Arabidopsis thaliana	GSE39463 Time-course RNA-seq analysis of the barley MLA1 immune receptor-mediated response to barley powdery mildew fungus Bgh in Arabidopsis thaliana	The triple mutant (pen2 pad4 sag101) leaves challenged with Bgh A6 isolate at 24hpi	3
Arabidopsis thaliana	GSE39463 Time-course RNA-seq analysis of the barley MLA1 immune receptor-mediated response to barley powdery mildew fungus Bgh in Arabidopsis thaliana	The triple mutant (pen2 pad4 sag101) leaves challenged with Bgh A6 isolate at 6hpi	3
Arabidopsis thaliana	GSE39463 Time-course RNA-seq analysis of the barley MLA1 immune receptor-mediated response to barley powdery mildew fungus Bgh in Arabidopsis thaliana	The triple mutant (pen2 pad4 sag101) leaves challenged with Bgh K1 isolate at 12hpi	3
Arabidopsis thaliana	GSE39463 Time-course RNA-seq analysis of the barley MLA1 immune receptor-mediated response to barley powdery mildew fungus Bgh in Arabidopsis thaliana	The triple mutant (pen2 pad4 sag101) leaves challenged with Bgh K1 isolate at 18hpi	3
Arabidopsis thaliana	GSE39463 Time-course RNA-seq analysis of the barley MLA1 immune receptor-mediated response to barley powdery mildew fungus Bgh in Arabidopsis thaliana	The triple mutant (pen2 pad4 sag101) leaves challenged with Bgh K1 isolate at 24hpi	3
Arabidopsis thaliana	GSE39463 Time-course RNA-seq analysis of the barley MLA1 immune receptor-mediated response to barley powdery mildew fungus Bgh in Arabidopsis thaliana	The triple mutant (pen2 pad4 sag101) leaves challenged with Bgh K1 isolate at 6hpi	3
Chlamydomonas reinhardtii	GSE24365 Global Changes following N-deprivation in Chlamydomonas: Illumina sequencing	strain: dw15.1, N-deprived as growth in TAP+N to 5x10^6 cells/mL	3
Chlamydomonas reinhardtii	GSE24365 Global Changes following N-deprivation in Chlamydomonas: Illumina sequencing	strain: dw15.1, N-replete with 10 mM NH4+	3
Chlamydomonas reinhardtii	GSE59629 Lineage-Specific Chromatin Signatures Reveal a Master Lipid Switch in Microalgae	4A strain, Control, 0 hr, baseline	4
Chlamydomonas reinhardtii	GSE59629 Lineage-Specific Chromatin Signatures Reveal a Master Lipid Switch in Microalgae	4A strain, Nitrogen starvation 1 and 2 hr	4
Chlamydomonas reinhardtii	GSE59629 Lineage-Specific Chromatin Signatures Reveal a Master Lipid Switch in Microalgae	4A strain, Nitrogen starvation 10 and 30 min	4
Chlamydomonas reinhardtii	GSE59629 Lineage-Specific Chromatin Signatures Reveal a Master Lipid Switch in Microalgae	4A strain, Nitrogen starvation 24 and 48 hr	4
Chlamydomonas reinhardtii	GSE59629 Lineage-Specific Chromatin Signatures Reveal a Master Lipid Switch in Microalgae	4A strain, Nitrogen starvation 6 and 8 hr	4
Chlamydomonas reinhardtii	GSE59629 Lineage-Specific Chromatin Signatures Reveal a Master Lipid Switch in Microalgae	4A strain, Sulfur starvation 1 and 2 hr	4
Chlamydomonas reinhardtii	GSE59629 Lineage-Specific Chromatin Signatures Reveal a Master Lipid Switch in Microalgae	4A strain, Sulfur starvation 10 and 30 min	4
Chlamydomonas reinhardtii	GSE59629 Lineage-Specific Chromatin Signatures Reveal a Master Lipid Switch in Microalgae	4A strain, Sulfur starvation 24 and 48 hr	4
Chlamydomonas reinhardtii	GSE59629 Lineage-Specific Chromatin Signatures Reveal a Master Lipid Switch in Microalgae	4A strain, Sulfur starvation 6 and 8 hr	4
Chlamydomonas reinhardtii	GSE25124 Systems analysis of Chlamydomonas Cu nutrition reveals connections between Cu and multiple O2-dependent metabolic steps	Copper deficient medium: Tris-acetate-phosphate	16
Chlamydomonas reinhardtii	GSE25124 Systems analysis of Chlamydomonas Cu nutrition reveals connections between Cu and multiple O2-dependent metabolic steps	Copper sufficient (control) medium: Tris-acetate-phosphate	10
Chlamydomonas reinhardtii	GSE35305 Systems and trans-system level analysis identifies conserved Fe-deficiency responses in the plant lineage	Fe replete (20 mM) (Minimal media)	4
Chlamydomonas reinhardtii	GSE35305 Systems and trans-system level analysis identifies conserved Fe-deficiency responses in the plant lineage	Fe-deficient (1 mM) (Minimal media)	4
Chlamydomonas reinhardtii	GSE35305 Systems and trans-system level analysis identifies conserved Fe-deficiency responses in the plant lineage	Fe-deficient (1 mM) (Tris-Acetate-Phosphate)	3
Chlamydomonas reinhardtii	GSE35305 Systems and trans-system level analysis identifies conserved Fe-deficiency responses in the plant lineage	Fe-limited (0.25 mM) (Minimal media)	4
Chlamydomonas reinhardtii	GSE35305 Systems and trans-system level analysis identifies conserved Fe-deficiency responses in the plant lineage	Fe-limited (0.25 mM) (Tris-Acetate-Phosphate)	3
Chlamydomonas reinhardtii	GSE51602 Systems-level analysis of N-starvation induced modifications of carbon metabolism in a Chlamydomonas starchless mutant	minus nitrogen time: 0 and 30 min	9
Chlamydomonas reinhardtii	GSE51602 Systems-level analysis of N-starvation induced modifications of carbon metabolism in a Chlamydomonas starchless mutant	minus nitrogen time: 24hr and 48hr	9
Chlamydomonas reinhardtii	GSE51602 Systems-level analysis of N-starvation induced modifications of carbon metabolism in a Chlamydomonas starchless mutant	minus nitrogen time: 2hr and 4hr	9
Chlamydomonas reinhardtii	GSE51602 Systems-level analysis of N-starvation induced modifications of carbon metabolism in a Chlamydomonas starchless mutant	minus nitrogen time: 8hr and 12hr	4
Glycine max	GSE48524 Comparative Transcriptomics of Soybean Near Isogenic Lines in Response to Phytophthora Sojae	hypocotyl (stem) inoculation: Mock	11
Glycine max	GSE48524 Comparative Transcriptomics of Soybean Near Isogenic Lines in Response to Phytophthora Sojae	hypocotyl (stem) inoculation: Phytophthora sojae	11
Glycine max	GSE57252 Comprehensive characterization and RNA-Seq profiling of the HD-Zip transcription factor family in soybean (Glycine max) during dehydration and salt stress	V1 stage roots, Control 0 hr	3
Glycine max	GSE57252 Comprehensive characterization and RNA-Seq profiling of the HD-Zip transcription factor family in soybean (Glycine max) during dehydration and salt stress	V1 stage roots, Dehydration stress 1 hr	3
Glycine max	GSE57252 Comprehensive characterization and RNA-Seq profiling of the HD-Zip transcription factor family in soybean (Glycine max) during dehydration and salt stress	V1 stage roots, Dehydration stress 12 hr	3
Glycine max	GSE57252 Comprehensive characterization and RNA-Seq profiling of the HD-Zip transcription factor family in soybean (Glycine max) during dehydration and salt stress	V1 stage roots, Dehydration stress 6 hr	3
Glycine max	GSE57252 Comprehensive characterization and RNA-Seq profiling of the HD-Zip transcription factor family in soybean (Glycine max) during dehydration and salt stress	V1 stage roots, Salt stress 1 hr	3
Glycine max	GSE57252 Comprehensive characterization and RNA-Seq profiling of the HD-Zip transcription factor family in soybean (Glycine max) during dehydration and salt stress	V1 stage roots, Salt stress 12 hr	3
Glycine max	GSE57252 Comprehensive characterization and RNA-Seq profiling of the HD-Zip transcription factor family in soybean (Glycine max) during dehydration and salt stress	V1 stage roots, Salt stress 6 hr	3
Glycine max	GSE59076 RNA-seq analysis reveals genetic response and tolerance mechanisms to ozone exposure in soybean	Control (ozone 25ppb) trifiolate leaf, time point: 5.5hr and 6hr	4
Glycine max	GSE59076 RNA-seq analysis reveals genetic response and tolerance mechanisms to ozone exposure in soybean	Control (ozone 25ppb) trifiolate leaf, time point: 6.5hr and 7hr	4
Glycine max	GSE59076 RNA-seq analysis reveals genetic response and tolerance mechanisms to ozone exposure in soybean	High ozone (ozone 75ppb) trifiolate leaf, time point: 5.5hr and 6hr	4
Glycine max	GSE59076 RNA-seq analysis reveals genetic response and tolerance mechanisms to ozone exposure in soybean	High ozone (ozone 75ppb) trifiolate leaf, time point: 6.5hr and 7hr	4
Manihot esculenta	GSE53369 Cassava responses to Pathogenic and non-pathogenic Xanthomonas axonopodis pv manihotis	Cassava stems, incoulated with Xam strain ORST4+TALE1Xam (pathogenic), at 5 and 7dpi	4
Manihot esculenta	GSE53369 Cassava responses to Pathogenic and non-pathogenic Xanthomonas axonopodis pv manihotis	control-Cassava stems incoulated with Xam strain ORST4 (non-pathogenic)	8
Oryza sativa Indica Group	GSE42314 RNase ZS1-mediated UbL40 mRNA decay controls thermo-sensitive genic male sterility in rice.	panicles (~10cm) at 30°C	3
Oryza sativa Indica Group	GSE42314 RNase ZS1-mediated UbL40 mRNA decay controls thermo-sensitive genic male sterility in rice.	panicles (~10cm) at 22°C	3
Oryza sativa Japonica Group	GSE67588 Host transcriptional reprogramming across diverse strains of the rice bacterial leaf streak pathogen Xanthomonas oryzae pv.oryzicola	Cultivar: cv. Nipponbare, X. oryzae pv.oryzicola inoculation (48hr) with B8-12 tissue: leaf	3
Oryza sativa Japonica Group	GSE67588 Host transcriptional reprogramming across diverse strains of the rice bacterial leaf streak pathogen Xanthomonas oryzae pv.oryzicola	Cultivar: cv. Nipponbare, X. oryzae pv.oryzicola inoculation (48hr) with BLS256 tissue: leaf	3
Oryza sativa Japonica Group	GSE67588 Host transcriptional reprogramming across diverse strains of the rice bacterial leaf streak pathogen Xanthomonas oryzae pv.oryzicola	Cultivar: cv. Nipponbare, X. oryzae pv.oryzicola inoculation (48hr) with BLS279 tissue: leaf	3
Oryza sativa Japonica Group	GSE67588 Host transcriptional reprogramming across diverse strains of the rice bacterial leaf streak pathogen Xanthomonas oryzae pv.oryzicola	Cultivar: cv. Nipponbare, X. oryzae pv.oryzicola inoculation (48hr) with CFBP2286 tissue: leaf	3
Oryza sativa Japonica Group	GSE67588 Host transcriptional reprogramming across diverse strains of the rice bacterial leaf streak pathogen Xanthomonas oryzae pv.oryzicola	Cultivar: cv. Nipponbare, X. oryzae pv.oryzicola inoculation (48hr) with CFBP7331 tissue: leaf	3
Oryza sativa Japonica Group	GSE67588 Host transcriptional reprogramming across diverse strains of the rice bacterial leaf streak pathogen Xanthomonas oryzae pv.oryzicola	Cultivar: cv. Nipponbare, X. oryzae pv.oryzicola inoculation (48hr) with CFBP7341 tissue: leaf	3
Oryza sativa Japonica Group	GSE67588 Host transcriptional reprogramming across diverse strains of the rice bacterial leaf streak pathogen Xanthomonas oryzae pv.oryzicola	Cultivar: cv. Nipponbare, X. oryzae pv.oryzicola inoculation (48hr) with CFBP7342 tissue: leaf	3
Oryza sativa Japonica Group	GSE67588 Host transcriptional reprogramming across diverse strains of the rice bacterial leaf streak pathogen Xanthomonas oryzae pv.oryzicola	Cultivar: cv. Nipponbare, X. oryzae pv.oryzicola inoculation (48hr) with L8 tissue: leaf	3
Oryza sativa Japonica Group	GSE67588 Host transcriptional reprogramming across diverse strains of the rice bacterial leaf streak pathogen Xanthomonas oryzae pv.oryzicola	Cultivar: cv. Nipponbare, X. oryzae pv.oryzicola inoculation (48hr) with none (mock control) tissue: leaf	3
Oryza sativa Japonica Group	GSE67588 Host transcriptional reprogramming across diverse strains of the rice bacterial leaf streak pathogen Xanthomonas oryzae pv.oryzicola	Cultivar: cv. Nipponbare, X. oryzae pv.oryzicola inoculation (48hr) with RS105 tissue: leaf	3
Oryza sativa Japonica Group	GSE67588 Host transcriptional reprogramming across diverse strains of the rice bacterial leaf streak pathogen Xanthomonas oryzae pv.oryzicola	Cultivar: cv. Nipponbare, X. oryzae pv.oryzicolainoculation (48hr) with BXOR1 tissue: leaf	3
Panicum virgatum	GSE57887 Profiling changes in gene expression by RNA-Seq during drought and recovery in switchgrass (Panicum virgatum Alamo AP13)	AP13 strain, treatment: control, sampling day: 13 d	13
Panicum virgatum	GSE57887 Profiling changes in gene expression by RNA-Seq during drought and recovery in switchgrass (Panicum virgatum Alamo AP13)	AP13 strain, treatment: control, sampling day: 14 d	28
Panicum virgatum	GSE57887 Profiling changes in gene expression by RNA-Seq during drought and recovery in switchgrass (Panicum virgatum Alamo AP13)	AP13 strain, treatment: drought, sampling day: 13 d	27
Panicum virgatum	GSE57887 Profiling changes in gene expression by RNA-Seq during drought and recovery in switchgrass (Panicum virgatum Alamo AP13)	AP13 strain, treatment: drought, sampling day: 14 d	32
Panicum virgatum	GSE57887 Profiling changes in gene expression by RNA-Seq during drought and recovery in switchgrass (Panicum virgatum Alamo AP13)	AP13 strain, treatment: recovery, sampling day: 14d	19
Populus tremuloides	GSE67697 Transcriptome analysis of poplar during leaf spot infection with Sphaerulina spp.	P.tremuloides leaf, infected with Ston1 conidia (a new undescribed fungus), sample time: 1 day after inoculation	3
Populus tremuloides	GSE67697 Transcriptome analysis of poplar during leaf spot infection with Sphaerulina spp.	P.tremuloides leaf, infected with Ston1 conidia (a new undescribed fungus), sample time: 15 days after inoculation	3
Populus tremuloides	GSE67697 Transcriptome analysis of poplar during leaf spot infection with Sphaerulina spp.	P.tremuloides leaf, infected with Ston1 conidia (a new undescribed fungus), sample time: 4 days after inoculation	3
Populus tremuloides	GSE67697 Transcriptome analysis of poplar during leaf spot infection with Sphaerulina spp.	P.tremuloides leaf-mock-water sample time: 0 days after inoculation	3
Solanum lycopersicum	GSE64087 RNA-seq analysis reveals the role of red light in resistance against Pseudomonas syringae pv. tomato DC3000 in tomato plants	leaves, nightly dark environment with Control-mock MgCl2 treatment	3
Solanum lycopersicum	GSE64087 RNA-seq analysis reveals the role of red light in resistance against Pseudomonas syringae pv. tomato DC3000 in tomato plants	leaves, nightly dark environment with Pseudomonas syringae DC3000 inoculation	3
Solanum lycopersicum	GSE64087 RNA-seq analysis reveals the role of red light in resistance against Pseudomonas syringae pv. tomato DC3000 in tomato plants	leaves, nightly red light treatment with MgCl2 treatment	3
Solanum lycopersicum	GSE64087 RNA-seq analysis reveals the role of red light in resistance against Pseudomonas syringae pv. tomato DC3000 in tomato plants	leaves, nightly red light treatment with Pseudomonas syringae DC3000 inoculation	3
Sorghum bicolor	GSE30249 RNA-Seq of Sorghum bicolor 9d seedlings in response to osmotic stress and abscisic acid	Root, 9 days old, 0.2M NaOH for 27 hrs	3
Sorghum bicolor	GSE30249 RNA-Seq of Sorghum bicolor 9d seedlings in response to osmotic stress and abscisic acid	Root, 9 days old, 20% PEG-8000 for 27 hrs	3
Sorghum bicolor	GSE30249 RNA-Seq of Sorghum bicolor 9d seedlings in response to osmotic stress and abscisic acid	Root, 9 days old, 20µM exogenous ABA for 27 hrs	3
Sorghum bicolor	GSE30249 RNA-Seq of Sorghum bicolor 9d seedlings in response to osmotic stress and abscisic acid	Root, 9 days old, H2O control	3
Sorghum bicolor	GSE30249 RNA-Seq of Sorghum bicolor 9d seedlings in response to osmotic stress and abscisic acid	Shoot, 9 days old, 0.2M NaOH for 27 hrs	3
Sorghum bicolor	GSE30249 RNA-Seq of Sorghum bicolor 9d seedlings in response to osmotic stress and abscisic acid	Shoot, 9 days old, 20% PEG-8000 for 27 hrs	3
Sorghum bicolor	GSE30249 RNA-Seq of Sorghum bicolor 9d seedlings in response to osmotic stress and abscisic acid	Shoot, 9 days old, 20µM exogenous ABA for 27 hrs	3
Sorghum bicolor	GSE30249 RNA-Seq of Sorghum bicolor 9d seedlings in response to osmotic stress and abscisic acid	Shoot, 9 days old, H2O control	3
Triticum aestivum	GSE58805 Wheat (Triticum aestivum L.) transcriptome profiling	leaf, 23 ºC treat 2 weeks	3
Triticum aestivum	GSE58805 Wheat (Triticum aestivum L.) transcriptome profiling	leaf, 4 ºC cold treat 2 weeks	3
Vitis vinifera	GSE58958 The genome of the grape powdery mildew pathogen	Carignan leaves, infected by E. necator c-strain 12hr	3
Vitis vinifera	GSE58958 The genome of the grape powdery mildew pathogen	Carignan leaves, infected by E. necator c-strain 24hr	3
Vitis vinifera	GSE58958 The genome of the grape powdery mildew pathogen	Carignan leaves, infected by E. necator c-strain 3day	3
Vitis vinifera	GSE58958 The genome of the grape powdery mildew pathogen	Carignan leaves, infected by E. necator c-strain 6day	3
