# Supplementary material for: Plant stress RNA-seq Nexus: a stress-specific transcriptome database in plant cells
Source: BMC Genomics. 2018 Dec 27;19:966. doi: 10.1186/s12864-018-5367-5 (PMC6307140; doi:10.1186/s12864-018-5367-5)
Supplement: Supplementary file 2 — Table S2. The stress treatment information and web link of subset pairs in PSRN. (XLSX 37 kb) [file 12864_2018_5367_MOESM2_ESM.xlsx]

## Sheet: 工作表1
Table S2. The stress treatment information and web link of subset pairs in PSRN
Species	Strains	Developmental stages	Tissue	Stress	Treatment time	Variables	Dataset	Subset 1	Subset 2	Link of Subset Pairs
Arabidopsis thaliana	rbm25-1	2 weeks	seedling	ABA	6 h	Treatment time	GSE66737 An PWI- and RRM Motif-Containing Protein Is Critical for Pre-mRNA Splicing and ABA Responses in Arabidopsis	rbm25-1 mutation seedling, age: 2 weeks, treatment: No treatment	rbm25-1 mutation seedling, age: 2 weeks, treatment: 0.1 mM ABA, 6 hours	http://syslab5.nchu.edu.tw/right.jsp?subset1=SRC10247&subset2=SRC10248
Arabidopsis thaliana	wild type, rbm25-1	2 weeks	seedling	ABA	6 h	Strain	GSE66737 An PWI- and RRM Motif-Containing Protein Is Critical for Pre-mRNA Splicing and ABA Responses in Arabidopsis	wild type seedling, age: 2 weeks, treatment: 0.1 mM ABA, 6 hours	rbm25-1 mutation seedling, age: 2 weeks, treatment: 0.1 mM ABA, 6 hours	http://syslab5.nchu.edu.tw/right.jsp?subset1=SRC10246&subset2=SRC10248
Arabidopsis thaliana	wild type, rbm25-1	2 weeks	seedling	No treatment		Strain	GSE66737 An PWI- and RRM Motif-Containing Protein Is Critical for Pre-mRNA Splicing and ABA Responses in Arabidopsis	wild type seedling, age: 2 weeks, treatment: No treatment	rbm25-1 mutation seedling, age: 2 weeks, treatment: No treatment	http://syslab5.nchu.edu.tw/right.jsp?subset1=SRC10245&subset2=SRC10247
Arabidopsis thaliana	wild type	2 weeks	seedling	ABA	6 h	Treatment time	GSE66737 An PWI- and RRM Motif-Containing Protein Is Critical for Pre-mRNA Splicing and ABA Responses in Arabidopsis	wild type seedling, age: 2 weeks, treatment: No treatment	wild type seedling, age: 2 weeks, treatment: 0.1 mM ABA, 6 hours	http://syslab5.nchu.edu.tw/right.jsp?subset1=SRC10245&subset2=SRC10246
Arabidopsis thaliana	wild type	5 weeks	leaf	Darkness	0, 24 h	Treatment time	GSE67956 BCAA catabolic mutants in prolonged darkness	rosette leaves, 5 weeks age, prolonged darkness for 0h	rosette leaves, 5 weeks age, prolonged darkness for 24h	http://syslab5.nchu.edu.tw/right.jsp?subset1=SRC10239&subset2=SRC10240
Arabidopsis thaliana	wild type	5 weeks	leaf	Darkness	0, 6 h	Treatment time	GSE67956 BCAA catabolic mutants in prolonged darkness	rosette leaves, 5 weeks age, prolonged darkness for 0h	rosette leaves, 5 weeks age, prolonged darkness for 6h	http://syslab5.nchu.edu.tw/right.jsp?subset1=SRC10239&subset2=SRC10243
Arabidopsis thaliana	wild type	5 weeks	leaf	Darkness	0, 48 h	Treatment time	GSE67956 BCAA catabolic mutants in prolonged darkness	rosette leaves, 5 weeks age, prolonged darkness for 0h	rosette leaves, 5 weeks age, prolonged darkness for 48h	http://syslab5.nchu.edu.tw/right.jsp?subset1=SRC10239&subset2=SRC10241
Arabidopsis thaliana	wild type	5 weeks	leaf	Darkness	0, 72 h	Treatment time	GSE67956 BCAA catabolic mutants in prolonged darkness	rosette leaves, 5 weeks age, prolonged darkness for 0h	rosette leaves, 5 weeks age, prolonged darkness for 72h	http://syslab5.nchu.edu.tw/right.jsp?subset1=SRC10239&subset2=SRC10242
Arabidopsis thaliana	wild type	5 weeks	leaf	Darkness	0, 72 h	Treatment time	GSE67956 BCAA catabolic mutants in prolonged darkness	rosette leaves, 5 weeks age, prolonged darkness for 0h	rosette leaves, 5 weeks age, 8h light/16h dark for 72h	http://syslab5.nchu.edu.tw/right.jsp?subset1=SRC10239&subset2=SRC10244
Arabidopsis thaliana	wild type	5 weeks	leaf	Darkness	24, 48 h	Treatment time	GSE67956 BCAA catabolic mutants in prolonged darkness	rosette leaves, 5 weeks age, prolonged darkness for 24h	rosette leaves, 5 weeks age, prolonged darkness for 48h	http://syslab5.nchu.edu.tw/right.jsp?subset1=SRC10240&subset2=SRC10241
Arabidopsis thaliana	wild type	5 weeks	leaf	Darkness	6, 24 h	Treatment time	GSE67956 BCAA catabolic mutants in prolonged darkness	rosette leaves, 5 weeks age, prolonged darkness for 24h	rosette leaves, 5 weeks age, prolonged darkness for 6h	http://syslab5.nchu.edu.tw/right.jsp?subset1=SRC10240&subset2=SRC10243
Arabidopsis thaliana	wild type	5 weeks	leaf	Darkness	24, 72 h	Treatment time	GSE67956 BCAA catabolic mutants in prolonged darkness	rosette leaves, 5 weeks age, prolonged darkness for 24h	rosette leaves, 5 weeks age, prolonged darkness for 72h	http://syslab5.nchu.edu.tw/right.jsp?subset1=SRC10240&subset2=SRC10242
Arabidopsis thaliana	wild type	5 weeks	leaf	Darkness	6, 48 h	Treatment time	GSE67956 BCAA catabolic mutants in prolonged darkness	rosette leaves, 5 weeks age, prolonged darkness for 48h	rosette leaves, 5 weeks age, prolonged darkness for 6h	http://syslab5.nchu.edu.tw/right.jsp?subset1=SRC10241&subset2=SRC10243
Arabidopsis thaliana	wild type	5 weeks	leaf	Darkness	48, 72 h	Treatment time	GSE67956 BCAA catabolic mutants in prolonged darkness	rosette leaves, 5 weeks age, prolonged darkness for 48h	rosette leaves, 5 weeks age, prolonged darkness for 72h	http://syslab5.nchu.edu.tw/right.jsp?subset1=SRC10241&subset2=SRC10242
Arabidopsis thaliana	wild type	5 weeks	leaf	Darkness	72, 72 h	Stress	GSE67956 BCAA catabolic mutants in prolonged darkness	rosette leaves, 5 weeks age, prolonged darkness for 72h	rosette leaves, 5 weeks age, 8h light/16h dark for 72h	http://syslab5.nchu.edu.tw/right.jsp?subset1=SRC10242&subset2=SRC10244
Arabidopsis thaliana	wild type	5 weeks	leaf	Darkness	6, 72 h	Treatment time	GSE67956 BCAA catabolic mutants in prolonged darkness	rosette leaves, 5 weeks age, prolonged darkness for 72h	rosette leaves, 5 weeks age, prolonged darkness for 6h	http://syslab5.nchu.edu.tw/right.jsp?subset1=SRC10242&subset2=SRC10243
Arabidopsis thaliana		9-leaf stage	rosette	Cold	1 week	Temperature	GSE54680 DNA methylation variation in Arabidopsis has a genetic basis and appears to be involved in local adaptation	Whole rosette, 9-leaf stage, 10ºC	Whole rosette, 9-leaf stage, 16ºC	http://syslab5.nchu.edu.tw/right.jsp?subset1=SRC10001&subset2=SRC10002
Arabidopsis thaliana		5 weeks	leaf	Pathogen	60 min	Protocal	GSE45989 EXPRSS: an Illumina based high-throughput expression-profiling method to reveal transcriptional dynamics - I	EXPRSS protocol: Leaf age: 5 weeks old treatment: 100nM 22 amino acid peptide from bacterial flagellin, 60min	NlaIII-DGE protocol: Leaf age: 5 weeks old treatment: 100nM 22 amino acid peptide from bacterial flagellin, 60min	http://syslab5.nchu.edu.tw/right.jsp?subset1=SRC10156&subset2=SRC10479
Arabidopsis thaliana		5 weeks	leaf	Pathogen	60 min	Stress	GSE45989 EXPRSS: an Illumina based high-throughput expression-profiling method to reveal transcriptional dynamics - I	EXPRSS protocol: Leaf age: 5 weeks old treatment: water, 60min	EXPRSS protocol: Leaf age: 5 weeks old treatment: 100nM 22 amino acid peptide from bacterial flagellin, 60min	http://syslab5.nchu.edu.tw/right.jsp?subset1=SRC10155&subset2=SRC10156
Arabidopsis thaliana		5 weeks	leaf	Control	60 min	Protocal	GSE45989 EXPRSS: an Illumina based high-throughput expression-profiling method to reveal transcriptional dynamics - I	EXPRSS protocol: Leaf age: 5 weeks old treatment: water, 60min	NlaIII-DGE protocol: Leaf age: 5 weeks old treatment: water, 60min	http://syslab5.nchu.edu.tw/right.jsp?subset1=SRC10155&subset2=SRC10478
Arabidopsis thaliana		5 weeks	leaf	Control	60 min	Stress	GSE45989 EXPRSS: an Illumina based high-throughput expression-profiling method to reveal transcriptional dynamics - I	NlaIII-DGE protocol: Leaf age: 5 weeks old treatment: water, 60min	NlaIII-DGE protocol: Leaf age: 5 weeks old treatment: 100nM 22 amino acid peptide from bacterial flagellin, 60min	http://syslab5.nchu.edu.tw/right.jsp?subset1=SRC10478&subset2=SRC10156
Arabidopsis thaliana	gemin2	9 days	whole plant	Cold	1, 24 h	Treatment time	GSE63406 Genome-wide analysis of wild type and gemin2 mutant plants [cold exposure]	gemin2 mutant cold (10ºC) 1h (whole plant, 9 days old)	gemin2 mutant cold (10ºC) 24h (whole plant, 9 days old)	http://syslab5.nchu.edu.tw/right.jsp?subset1=SRC10191&subset2=SRC10193
Arabidopsis thaliana	gemin2	9 days	whole plant	Cold	0, 1 h	Treatment time	GSE63406 Genome-wide analysis of wild type and gemin2 mutant plants [cold exposure]	gemin2 mutant control (whole plant, 9 days old)	gemin2 mutant cold (10ºC) 1h (whole plant, 9 days old)	http://syslab5.nchu.edu.tw/right.jsp?subset1=SRC10189&subset2=SRC10191
Arabidopsis thaliana	gemin2	9 days	whole plant	Cold	0, 24 h	Treatment time	GSE63406 Genome-wide analysis of wild type and gemin2 mutant plants [cold exposure]	gemin2 mutant control (whole plant, 9 days old)	gemin2 mutant cold (10ºC) 24h (whole plant, 9 days old)	http://syslab5.nchu.edu.tw/right.jsp?subset1=SRC10189&subset2=SRC10193
Arabidopsis thaliana	wild type, gemin2	9 days	whole plant	Cold	1 h	Strain	GSE63406 Genome-wide analysis of wild type and gemin2 mutant plants [cold exposure]	WT Col cold (10ºC) 1h (whole plant, 9 days old)	gemin2 mutant cold (10ºC) 1h (whole plant, 9 days old)	http://syslab5.nchu.edu.tw/right.jsp?subset1=SRC10190&subset2=SRC10191
Arabidopsis thaliana	wild type	9 days	whole plant	Cold	1, 24 h	Treatment time	GSE63406 Genome-wide analysis of wild type and gemin2 mutant plants [cold exposure]	WT Col cold (10ºC) 1h (whole plant, 9 days old)	WT Col cold (10ºC) 24h (whole plant, 9 days old)	http://syslab5.nchu.edu.tw/right.jsp?subset1=SRC10190&subset2=SRC10194
Arabidopsis thaliana	wild type, gemin2	9 days	whole plant	Cold	24 h	Strain	GSE63406 Genome-wide analysis of wild type and gemin2 mutant plants [cold exposure]	WT Col cold (10ºC) 24h (whole plant, 9 days old)	gemin2 mutant cold (10ºC) 24h (whole plant, 9 days old)	http://syslab5.nchu.edu.tw/right.jsp?subset1=SRC10194&subset2=SRC10193
Arabidopsis thaliana	wild type	9 days	whole plant	Cold	0, 1 h	Treatment time	GSE63406 Genome-wide analysis of wild type and gemin2 mutant plants [cold exposure]	WT Col control (whole plant, 9 days old)	WT Col cold (10ºC) 1h (whole plant, 9 days old)	http://syslab5.nchu.edu.tw/right.jsp?subset1=SRC10188&subset2=SRC10190
Arabidopsis thaliana	wild type	9 days	whole plant	Cold	0, 24 h	Treatment time	GSE63406 Genome-wide analysis of wild type and gemin2 mutant plants [cold exposure]	WT Col control (whole plant, 9 days old)	WT Col cold (10ºC) 24h (whole plant, 9 days old)	http://syslab5.nchu.edu.tw/right.jsp?subset1=SRC10188&subset2=SRC10194
Arabidopsis thaliana	wild type	9 days	whole plant	Cold	0, 24 h	Strain	GSE63406 Genome-wide analysis of wild type and gemin2 mutant plants [cold exposure]	WT Col control (whole plant, 9 days old)	gemin2 mutant control (whole plant, 9 days old)	http://syslab5.nchu.edu.tw/right.jsp?subset1=SRC10188&subset2=SRC10189
Arabidopsis thaliana	T474D	7-leaf stage	leaf	Pathogen	10, 20 dpi	Stress	GSE56922 Global variation of gene expression induced by constitutive activation of the NIK receptor in Arabidopsis	T474D leaves infection: CaLCuV	T474D leaves infection: mock	http://syslab5.nchu.edu.tw/right.jsp?subset1=SRC10177&subset2=SRC10176
Arabidopsis thaliana	wild type, T474D	7-leaf stage	leaf	Pathogen	10, 20 dpi	Strain	GSE56922 Global variation of gene expression induced by constitutive activation of the NIK receptor in Arabidopsis	T474D leaves infection: CaLCuV	WT leaves infection: CaLCuV	http://syslab5.nchu.edu.tw/right.jsp?subset1=SRC10177&subset2=SRC10173
Arabidopsis thaliana	wild type, T474D	7-leaf stage	leaf	Control	10, 20 dpi	Strain	GSE56922 Global variation of gene expression induced by constitutive activation of the NIK receptor in Arabidopsis	T474D leaves infection: mock	WT leaves infection: mock	http://syslab5.nchu.edu.tw/right.jsp?subset1=SRC10176&subset2=SRC10172
Arabidopsis thaliana	wild type	7-leaf stage	leaf	Pathogen	10, 20 dpi	Stress	GSE56922 Global variation of gene expression induced by constitutive activation of the NIK receptor in Arabidopsis	WT leaves infection: CaLCuV	WT leaves infection: mock	http://syslab5.nchu.edu.tw/right.jsp?subset1=SRC10173&subset2=SRC10172
Arabidopsis thaliana	C24, Col-0	3 weeks	rosette	ozone	2 h	Strain	GSE61542 Quantitative trait loci mapping and transcriptome analysis reveal candidate genes regulating the response to ozone in Arabidopsis thaliana	genotypes: C24, 3 weeks old rosette, treatment: 350 ppb ozone exposure for 2hr	genotypes: Col-0, 3 weeks old rosette, treatment: 350 ppb ozone exposure for 2hr	http://syslab5.nchu.edu.tw/right.jsp?subset1=SRC10159&subset2=SRC10165
Arabidopsis thaliana	C24, CT101	3 weeks	rosette	ozone	2 h	Strain	GSE61542 Quantitative trait loci mapping and transcriptome analysis reveal candidate genes regulating the response to ozone in Arabidopsis thaliana	genotypes: C24, 3 weeks old rosette, treatment: 350 ppb ozone exposure for 2hr	genotypes: CT101, 3 weeks old rosette, treatment: 350 ppb ozone exposure for 2hr	http://syslab5.nchu.edu.tw/right.jsp?subset1=SRC10159&subset2=SRC10163
Arabidopsis thaliana	C24, Te	3 weeks	rosette	ozone	2 h	Strain	GSE61542 Quantitative trait loci mapping and transcriptome analysis reveal candidate genes regulating the response to ozone in Arabidopsis thaliana	genotypes: C24, 3 weeks old rosette, treatment: 350 ppb ozone exposure for 2hr	genotypes: Te, 3 weeks old rosette, treatment: 350 ppb ozone exposure for 2hr	http://syslab5.nchu.edu.tw/right.jsp?subset1=SRC10159&subset2=SRC10161
Arabidopsis thaliana	C24	3 weeks	rosette	Ozone	0, 2 h	Stress	GSE61542 Quantitative trait loci mapping and transcriptome analysis reveal candidate genes regulating the response to ozone in Arabidopsis thaliana	genotypes: C24, 3 weeks old rosette, treatment: control	genotypes: C24, 3 weeks old rosette, treatment: 350 ppb ozone exposure for 2hr	http://syslab5.nchu.edu.tw/right.jsp?subset1=SRC10158&subset2=SRC10159
Arabidopsis thaliana	C24, Col-0	3 weeks	rosette	Control		Strain	GSE61542 Quantitative trait loci mapping and transcriptome analysis reveal candidate genes regulating the response to ozone in Arabidopsis thaliana	genotypes: C24, 3 weeks old rosette, treatment: control	genotypes: Col-0, 3 weeks old rosette, treatment: control	http://syslab5.nchu.edu.tw/right.jsp?subset1=SRC10158&subset2=SRC10164
Arabidopsis thaliana	C24, CT101	3 weeks	rosette	Ozone	0, 2 h	Strain	GSE61542 Quantitative trait loci mapping and transcriptome analysis reveal candidate genes regulating the response to ozone in Arabidopsis thaliana	genotypes: C24, 3 weeks old rosette, treatment: control	genotypes: CT101, 3 weeks old rosette, treatment: control	http://syslab5.nchu.edu.tw/right.jsp?subset1=SRC10158&subset2=SRC10162
Arabidopsis thaliana	C24, Te	3 weeks	rosette	Control		Strain	GSE61542 Quantitative trait loci mapping and transcriptome analysis reveal candidate genes regulating the response to ozone in Arabidopsis thaliana	genotypes: C24, 3 weeks old rosette, treatment: control	genotypes: Te, 3 weeks old rosette, treatment: control	http://syslab5.nchu.edu.tw/right.jsp?subset1=SRC10158&subset2=SRC10160
Arabidopsis thaliana	Col-0	3 weeks	rosette	Ozone	0, 2 h	Stress	GSE61542 Quantitative trait loci mapping and transcriptome analysis reveal candidate genes regulating the response to ozone in Arabidopsis thaliana	genotypes: Col-0, 3 weeks old rosette, treatment: control	genotypes: Col-0, 3 weeks old rosette, treatment: 350 ppb ozone exposure for 2hr	http://syslab5.nchu.edu.tw/right.jsp?subset1=SRC10164&subset2=SRC10165
Arabidopsis thaliana	CT101, Col-0	3 weeks	rosette	Ozone	2 h	Strain	GSE61542 Quantitative trait loci mapping and transcriptome analysis reveal candidate genes regulating the response to ozone in Arabidopsis thaliana	genotypes: CT101, 3 weeks old rosette, treatment: 350 ppb ozone exposure for 2hr	genotypes: Col-0, 3 weeks old rosette, treatment: 350 ppb ozone exposure for 2hr	http://syslab5.nchu.edu.tw/right.jsp?subset1=SRC10163&subset2=SRC10165
Arabidopsis thaliana	CT101, Col-0	3 weeks	rosette	Control		Strain	GSE61542 Quantitative trait loci mapping and transcriptome analysis reveal candidate genes regulating the response to ozone in Arabidopsis thaliana	genotypes: CT101, 3 weeks old rosette, treatment: control	genotypes: Col-0, 3 weeks old rosette, treatment: control	http://syslab5.nchu.edu.tw/right.jsp?subset1=SRC10162&subset2=SRC10164
Arabidopsis thaliana	CT101	3 weeks	rosette	Ozone	0, 2 h	Stress	GSE61542 Quantitative trait loci mapping and transcriptome analysis reveal candidate genes regulating the response to ozone in Arabidopsis thaliana	genotypes: CT101, 3 weeks old rosette, treatment: control	genotypes: CT101, 3 weeks old rosette, treatment: 350 ppb ozone exposure for 2hr	http://syslab5.nchu.edu.tw/right.jsp?subset1=SRC10162&subset2=SRC10163
Arabidopsis thaliana	Te, CT101	3 weeks	rosette	Ozone	2 h	Strain	GSE61542 Quantitative trait loci mapping and transcriptome analysis reveal candidate genes regulating the response to ozone in Arabidopsis thaliana	genotypes: Te, 3 weeks old rosette, treatment: 350 ppb ozone exposure for 2hr	genotypes: CT101, 3 weeks old rosette, treatment: 350 ppb ozone exposure for 2hr	http://syslab5.nchu.edu.tw/right.jsp?subset1=SRC10161&subset2=SRC10163
Arabidopsis thaliana	Te, Col-0	3 weeks	rosette	Control		Strain	GSE61542 Quantitative trait loci mapping and transcriptome analysis reveal candidate genes regulating the response to ozone in Arabidopsis thaliana	genotypes: Te, 3 weeks old rosette, treatment: control	genotypes: Col-0, 3 weeks old rosette, treatment: control	http://syslab5.nchu.edu.tw/right.jsp?subset1=SRC10160&subset2=SRC10164
Arabidopsis thaliana	Te	3 weeks	rosette	Ozone	0, 2 h	Stress	GSE61542 Quantitative trait loci mapping and transcriptome analysis reveal candidate genes regulating the response to ozone in Arabidopsis thaliana	genotypes: Te, 3 weeks old rosette, treatment: control	genotypes: Te, 3 weeks old rosette, treatment: 350 ppb ozone exposure for 2hr	http://syslab5.nchu.edu.tw/right.jsp?subset1=SRC10160&subset2=SRC10161
Arabidopsis thaliana	Te, Col-0	3 weeks	rosette	Ozone	2 h	Strain	GSE61542 Quantitative trait loci mapping and transcriptome analysis reveal candidate genes regulating the response to ozone in Arabidopsis thaliana	genotypes: Te, 3 weeks old rosette, treatment: 350 ppb ozone exposure for 2hr	genotypes: CT101, 3 weeks old rosette, treatment: 350 ppb ozone exposure for 2hr	http://syslab5.nchu.edu.tw/right.jsp?subset1=SRC10161&subset2=SRC10163
Arabidopsis thaliana	Te, Col-0	3 weeks	rosette	Control		Strain	GSE61542 Quantitative trait loci mapping and transcriptome analysis reveal candidate genes regulating the response to ozone in Arabidopsis thaliana	genotypes: Te, 3 weeks old rosette, treatment: control	genotypes: CT101, 3 weeks old rosette, treatment: control	http://syslab5.nchu.edu.tw/right.jsp?subset1=SRC10160&subset2=SRC10164
Arabidopsis thaliana	Type A	10 days	root	Pathogen	10 dpi	Treatment time	GSE72548 RNA-seq analysis of Arabidopsis thaliana wild-type roots and type-A arr3,4,5,6,7,8,9,15 mutant roots non-infected and infected with Heterodera schachtii nematodes	Type-A mutant control, roots	Type-A mutant, Heterodera schachti nematodes 10 days post infection, roots	http://syslab5.nchu.edu.tw/right.jsp?subset1=SRC10167&subset2=SRC10170
Arabidopsis thaliana	Type A	10 days	root	Pathogen	4 dpi	Treatment time	GSE72548 RNA-seq analysis of Arabidopsis thaliana wild-type roots and type-A arr3,4,5,6,7,8,9,15 mutant roots non-infected and infected with Heterodera schachtii nematodes	Type-A mutant control, roots	Type-A mutant, Heterodera schachti nematodes 4 days post infection, roots	http://syslab5.nchu.edu.tw/right.jsp?subset1=SRC10167&subset2=SRC10169
Arabidopsis thaliana	Type A	10 days	root	Pathogen	4, 10pi	Treatment time	GSE72548 RNA-seq analysis of Arabidopsis thaliana wild-type roots and type-A arr3,4,5,6,7,8,9,15 mutant roots non-infected and infected with Heterodera schachtii nematodes	Type-A mutant, Heterodera schachti nematodes 4 days post infection, roots	Type-A mutant, Heterodera schachti nematodes 10 days post infection, roots	http://syslab5.nchu.edu.tw/right.jsp?subset1=SRC10169&subset2=SRC10170
Arabidopsis thaliana	wild, typeType A	10 days	root	Pathogen	4 dpi	Strain	GSE72548 RNA-seq analysis of Arabidopsis thaliana wild-type roots and type-A arr3,4,5,6,7,8,9,15 mutant roots non-infected and infected with Heterodera schachtii nematodes	Type-A mutant, Heterodera schachti nematodes 4 days post infection, roots	wild-type, Heterodera schachti nematodes 4 days post infection, roots	http://syslab5.nchu.edu.tw/right.jsp?subset1=SRC10169&subset2=SRC10171
Arabidopsis thaliana	wild, typeType A	10 days	root	Control		Strain	GSE72548 RNA-seq analysis of Arabidopsis thaliana wild-type roots and type-A arr3,4,5,6,7,8,9,15 mutant roots non-infected and infected with Heterodera schachtii nematodes	wild-type (Col) control, roots	Type-A mutant control, roots	http://syslab5.nchu.edu.tw/right.jsp?subset1=SRC10166&subset2=SRC10167
Arabidopsis thaliana	Type A	10 days	root	Pathogen	4 dpi	Treatment time	GSE72548 RNA-seq analysis of Arabidopsis thaliana wild-type roots and type-A arr3,4,5,6,7,8,9,15 mutant roots non-infected and infected with Heterodera schachtii nematodes	wild-type (Col) control, roots	wild-type, Heterodera schachti nematodes 4 days post infection, roots	http://syslab5.nchu.edu.tw/right.jsp?subset1=SRC10166&subset2=SRC10171
Arabidopsis thaliana	Type A	10 days	root	Pathogen	10 dpi	Treatment time	GSE72548 RNA-seq analysis of Arabidopsis thaliana wild-type roots and type-A arr3,4,5,6,7,8,9,15 mutant roots non-infected and infected with Heterodera schachtii nematodes	wild-type (Col) control, roots	wild-type, Heterodera schachti nematodes10 days post infection, roots	http://syslab5.nchu.edu.tw/right.jsp?subset1=SRC10166&subset2=SRC10168
Arabidopsis thaliana	wild, typeType A	10 days	root	Pathogen	10 dpi	Strain	GSE72548 RNA-seq analysis of Arabidopsis thaliana wild-type roots and type-A arr3,4,5,6,7,8,9,15 mutant roots non-infected and infected with Heterodera schachtii nematodes	wild-type, Heterodera schachti nematodes10 days post infection, roots	Type-A mutant, Heterodera schachti nematodes 10 days post infection, roots	http://syslab5.nchu.edu.tw/right.jsp?subset1=SRC10168&subset2=SRC10170
Arabidopsis thaliana	Type A	10 days	root	Pathogen	4, 10 dpi	Treatment time	GSE72548 RNA-seq analysis of Arabidopsis thaliana wild-type roots and type-A arr3,4,5,6,7,8,9,15 mutant roots non-infected and infected with Heterodera schachtii nematodes	wild-type, Heterodera schachti nematodes10 days post infection, roots	wild-type, Heterodera schachti nematodes 4 days post infection, roots	http://syslab5.nchu.edu.tw/right.jsp?subset1=SRC10168&subset2=SRC10171
Arabidopsis thaliana	MLA1	4 weeks	leaf	Pathogen	12, 24 hpi	Treatment time	GSE39463 Time-course RNA-seq analysis of the barley MLA1 immune receptor-mediated response to barley powdery mildew fungus Bgh in Arabidopsis thaliana	MLA1 expressing plant leaves challenged with Bgh A6 isolate at 12hpi	MLA1 expressing plant leaves challenged with Bgh A6 isolate at 24hpi	http://syslab5.nchu.edu.tw/right.jsp?subset1=SRC10141&subset2=SRC10142
Arabidopsis thaliana	MLA1	4 weeks	leaf	Pathogen	12 hpi	Stress	GSE39463 Time-course RNA-seq analysis of the barley MLA1 immune receptor-mediated response to barley powdery mildew fungus Bgh in Arabidopsis thaliana	MLA1 expressing plant leaves challenged with Bgh A6 isolate at 12hpi	MLA1 expressing plant leaves challenged with Bgh K1 isolate at 12hpi	http://syslab5.nchu.edu.tw/right.jsp?subset1=SRC10141&subset2=SRC10143
Arabidopsis thaliana	MLA1, triple mutant (pen2 pad4 sag101)	4 weeks	leaf	Pathogen	12 hpi	Strain	GSE39463 Time-course RNA-seq analysis of the barley MLA1 immune receptor-mediated response to barley powdery mildew fungus Bgh in Arabidopsis thaliana	MLA1 expressing plant leaves challenged with Bgh A6 isolate at 12hpi	The triple mutant (pen2 pad4 sag101) leaves challenged with Bgh A6 isolate at 12hpi	http://syslab5.nchu.edu.tw/right.jsp?subset1=SRC10141&subset2=SRC10150
Arabidopsis thaliana	MLA1, triple mutant (pen2 pad4 sag101)	4 weeks	leaf	Pathogen	12 hpi	Strain, stress	GSE39463 Time-course RNA-seq analysis of the barley MLA1 immune receptor-mediated response to barley powdery mildew fungus Bgh in Arabidopsis thaliana	MLA1 expressing plant leaves challenged with Bgh A6 isolate at 12hpi	The triple mutant (pen2 pad4 sag101) leaves challenged with Bgh K1 isolate at 12hpi	http://syslab5.nchu.edu.tw/right.jsp?subset1=SRC10141&subset2=SRC10149
Arabidopsis thaliana	MLA1	4 weeks	leaf	Pathogen	12, 18 hpi	Treatment time	GSE39463 Time-course RNA-seq analysis of the barley MLA1 immune receptor-mediated response to barley powdery mildew fungus Bgh in Arabidopsis thaliana	MLA1 expressing plant leaves challenged with Bgh A6 isolate at 18hpi	MLA1 expressing plant leaves challenged with Bgh A6 isolate at 12hpi	http://syslab5.nchu.edu.tw/right.jsp?subset1=SRC10139&subset2=SRC10141
Arabidopsis thaliana	MLA1	4 weeks	leaf	Pathogen	18, 24 hpi	Treatment time	GSE39463 Time-course RNA-seq analysis of the barley MLA1 immune receptor-mediated response to barley powdery mildew fungus Bgh in Arabidopsis thaliana	MLA1 expressing plant leaves challenged with Bgh A6 isolate at 18hpi	MLA1 expressing plant leaves challenged with Bgh A6 isolate at 24hpi	http://syslab5.nchu.edu.tw/right.jsp?subset1=SRC10139&subset2=SRC10142
Arabidopsis thaliana	MLA1	4 weeks	leaf	Pathogen	18 hpi	Stress	GSE39463 Time-course RNA-seq analysis of the barley MLA1 immune receptor-mediated response to barley powdery mildew fungus Bgh in Arabidopsis thaliana	MLA1 expressing plant leaves challenged with Bgh A6 isolate at 18hpi	MLA1 expressing plant leaves challenged with Bgh K1 isolate at 18hpi	http://syslab5.nchu.edu.tw/right.jsp?subset1=SRC10139&subset2=SRC10140
Arabidopsis thaliana	MLA1, triple mutant (pen2 pad4 sag101)	4 weeks	leaf	Pathogen	18 hpi	Strain	GSE39463 Time-course RNA-seq analysis of the barley MLA1 immune receptor-mediated response to barley powdery mildew fungus Bgh in Arabidopsis thaliana	MLA1 expressing plant leaves challenged with Bgh A6 isolate at 18hpi	The triple mutant (pen2 pad4 sag101) leaves challenged with Bgh A6 isolate at 18hpi	http://syslab5.nchu.edu.tw/right.jsp?subset1=SRC10139&subset2=SRC10151
Arabidopsis thaliana	MLA1	4 weeks	leaf	Pathogen	24 hpi	Stress	GSE39463 Time-course RNA-seq analysis of the barley MLA1 immune receptor-mediated response to barley powdery mildew fungus Bgh in Arabidopsis thaliana	MLA1 expressing plant leaves challenged with Bgh A6 isolate at 24hpi	MLA1 expressing plant leaves challenged with Bgh K1 isolate at 24hpi	http://syslab5.nchu.edu.tw/right.jsp?subset1=SRC10142&subset2=SRC10144
Arabidopsis thaliana	MLA1, triple mutant (pen2 pad4 sag101)	4 weeks	leaf	Pathogen	24 hpi	Strain	GSE39463 Time-course RNA-seq analysis of the barley MLA1 immune receptor-mediated response to barley powdery mildew fungus Bgh in Arabidopsis thaliana	MLA1 expressing plant leaves challenged with Bgh A6 isolate at 24hpi	The triple mutant (pen2 pad4 sag101) leaves challenged with Bgh A6 isolate at 24hpi	http://syslab5.nchu.edu.tw/right.jsp?subset1=SRC10142&subset2=SRC10154
Arabidopsis thaliana	MLA1	4 weeks	leaf	Pathogen	6, 12 hpi	Treatment time	GSE39463 Time-course RNA-seq analysis of the barley MLA1 immune receptor-mediated response to barley powdery mildew fungus Bgh in Arabidopsis thaliana	MLA1 expressing plant leaves challenged with Bgh A6 isolate at 6hpi	MLA1 expressing plant leaves challenged with Bgh A6 isolate at 12hpi	http://syslab5.nchu.edu.tw/right.jsp?subset1=SRC10137&subset2=SRC10141
Arabidopsis thaliana	MLA1	4 weeks	leaf	Pathogen	6, 48 hpi	Treatment time	GSE39463 Time-course RNA-seq analysis of the barley MLA1 immune receptor-mediated response to barley powdery mildew fungus Bgh in Arabidopsis thaliana	MLA1 expressing plant leaves challenged with Bgh A6 isolate at 6hpi	MLA1 expressing plant leaves challenged with Bgh A6 isolate at 18hpi	http://syslab5.nchu.edu.tw/right.jsp?subset1=SRC10137&subset2=SRC10139
Arabidopsis thaliana	MLA1	4 weeks	leaf	Pathogen	6, 24 hpi	Treatment time	GSE39463 Time-course RNA-seq analysis of the barley MLA1 immune receptor-mediated response to barley powdery mildew fungus Bgh in Arabidopsis thaliana	MLA1 expressing plant leaves challenged with Bgh A6 isolate at 6hpi	MLA1 expressing plant leaves challenged with Bgh A6 isolate at 24hpi	http://syslab5.nchu.edu.tw/right.jsp?subset1=SRC10137&subset2=SRC10142
Arabidopsis thaliana	MLA1	4 weeks	leaf	Pathogen	6 hpi	Stress	GSE39463 Time-course RNA-seq analysis of the barley MLA1 immune receptor-mediated response to barley powdery mildew fungus Bgh in Arabidopsis thaliana	MLA1 expressing plant leaves challenged with Bgh A6 isolate at 6hpi	MLA1 expressing plant leaves challenged with Bgh K1 isolate at 6hpi	http://syslab5.nchu.edu.tw/right.jsp?subset1=SRC10137&subset2=SRC10138
Arabidopsis thaliana	MLA1, triple mutant (pen2 pad4 sag101)	4 weeks	leaf	Pathogen	6 hpi	Strain	GSE39463 Time-course RNA-seq analysis of the barley MLA1 immune receptor-mediated response to barley powdery mildew fungus Bgh in Arabidopsis thaliana	MLA1 expressing plant leaves challenged with Bgh A6 isolate at 6hpi	The triple mutant (pen2 pad4 sag101) leaves challenged with Bgh A6 isolate at 6hpi	http://syslab5.nchu.edu.tw/right.jsp?subset1=SRC10137&subset2=SRC10148
Arabidopsis thaliana	MLA1	4 weeks	leaf	Pathogen	12, 24 hpi	Treatment time	GSE39463 Time-course RNA-seq analysis of the barley MLA1 immune receptor-mediated response to barley powdery mildew fungus Bgh in Arabidopsis thaliana	MLA1 expressing plant leaves challenged with Bgh K1 isolate at 12hpi	MLA1 expressing plant leaves challenged with Bgh K1 isolate at 24hpi	http://syslab5.nchu.edu.tw/right.jsp?subset1=SRC10143&subset2=SRC10144
Arabidopsis thaliana	MLA1, triple mutant (pen2 pad4 sag101)	4 weeks	leaf	Pathogen	12 hpi	Strain	GSE39463 Time-course RNA-seq analysis of the barley MLA1 immune receptor-mediated response to barley powdery mildew fungus Bgh in Arabidopsis thaliana	MLA1 expressing plant leaves challenged with Bgh K1 isolate at 12hpi	The triple mutant (pen2 pad4 sag101) leaves challenged with Bgh K1 isolate at 12hpi	http://syslab5.nchu.edu.tw/right.jsp?subset1=SRC10143&subset2=SRC10149
Arabidopsis thaliana	MLA1	4 weeks	leaf	Pathogen	12, 18 hpi	Treatment time	GSE39463 Time-course RNA-seq analysis of the barley MLA1 immune receptor-mediated response to barley powdery mildew fungus Bgh in Arabidopsis thaliana	MLA1 expressing plant leaves challenged with Bgh K1 isolate at 18hpi	MLA1 expressing plant leaves challenged with Bgh K1 isolate at 12hpi	http://syslab5.nchu.edu.tw/right.jsp?subset1=SRC10140&subset2=SRC10143
Arabidopsis thaliana	MLA1	4 weeks	leaf	Pathogen	18, 24 hpi	Treatment time	GSE39463 Time-course RNA-seq analysis of the barley MLA1 immune receptor-mediated response to barley powdery mildew fungus Bgh in Arabidopsis thaliana	MLA1 expressing plant leaves challenged with Bgh K1 isolate at 18hpi	MLA1 expressing plant leaves challenged with Bgh K1 isolate at 24hpi	http://syslab5.nchu.edu.tw/right.jsp?subset1=SRC10140&subset2=SRC10144
Arabidopsis thaliana	MLA1, triple mutant (pen2 pad4 sag101)	4 weeks	leaf	Pathogen	18 hpi	Strain	GSE39463 Time-course RNA-seq analysis of the barley MLA1 immune receptor-mediated response to barley powdery mildew fungus Bgh in Arabidopsis thaliana	MLA1 expressing plant leaves challenged with Bgh K1 isolate at 18hpi	The triple mutant (pen2 pad4 sag101) leaves challenged with Bgh K1 isolate at 18hpi	http://syslab5.nchu.edu.tw/right.jsp?subset1=SRC10140&subset2=SRC10152
Arabidopsis thaliana	MLA1, triple mutant (pen2 pad4 sag101)	4 weeks	leaf	Pathogen	24 hpi	Strain	GSE39463 Time-course RNA-seq analysis of the barley MLA1 immune receptor-mediated response to barley powdery mildew fungus Bgh in Arabidopsis thaliana	MLA1 expressing plant leaves challenged with Bgh K1 isolate at 24hpi	The triple mutant (pen2 pad4 sag101) leaves challenged with Bgh K1 isolate at 24hpi	http://syslab5.nchu.edu.tw/right.jsp?subset1=SRC10144&subset2=SRC10153
Arabidopsis thaliana	MLA1	4 weeks	leaf	Pathogen	6, 12 hpi	Treatment time	GSE39463 Time-course RNA-seq analysis of the barley MLA1 immune receptor-mediated response to barley powdery mildew fungus Bgh in Arabidopsis thaliana	MLA1 expressing plant leaves challenged with Bgh K1 isolate at 6hpi	MLA1 expressing plant leaves challenged with Bgh K1 isolate at 12hpi	http://syslab5.nchu.edu.tw/right.jsp?subset1=SRC10138&subset2=SRC10143
Arabidopsis thaliana	MLA1	4 weeks	leaf	Pathogen	6, 18 hpi	Treatment time	GSE39463 Time-course RNA-seq analysis of the barley MLA1 immune receptor-mediated response to barley powdery mildew fungus Bgh in Arabidopsis thaliana	MLA1 expressing plant leaves challenged with Bgh K1 isolate at 6hpi	MLA1 expressing plant leaves challenged with Bgh K1 isolate at 18hpi	http://syslab5.nchu.edu.tw/right.jsp?subset1=SRC10138&subset2=SRC10140
Arabidopsis thaliana	MLA1	4 weeks	leaf	Pathogen	6, 24 hpi	Treatment time	GSE39463 Time-course RNA-seq analysis of the barley MLA1 immune receptor-mediated response to barley powdery mildew fungus Bgh in Arabidopsis thaliana	MLA1 expressing plant leaves challenged with Bgh K1 isolate at 6hpi	MLA1 expressing plant leaves challenged with Bgh K1 isolate at 24hpi	http://syslab5.nchu.edu.tw/right.jsp?subset1=SRC10138&subset2=SRC10144
Arabidopsis thaliana	MLA1, triple mutant (pen2 pad4 sag101)	4 weeks	leaf	Pathogen	6 hpi	Strain	GSE39463 Time-course RNA-seq analysis of the barley MLA1 immune receptor-mediated response to barley powdery mildew fungus Bgh in Arabidopsis thaliana	MLA1 expressing plant leaves challenged with Bgh K1 isolate at 6hpi	The triple mutant (pen2 pad4 sag101) leaves challenged with Bgh K1 isolate at 6hpi	http://syslab5.nchu.edu.tw/right.jsp?subset1=SRC10138&subset2=SRC10147
Arabidopsis thaliana	triple mutant (pen2 pad4 sag101)	4 weeks	leaf	Pathogen	12, 18 hpi	Treatment time	GSE39463 Time-course RNA-seq analysis of the barley MLA1 immune receptor-mediated response to barley powdery mildew fungus Bgh in Arabidopsis thaliana	The triple mutant (pen2 pad4 sag101) leaves challenged with Bgh A6 isolate at 12hpi	The triple mutant (pen2 pad4 sag101) leaves challenged with Bgh A6 isolate at 18hpi	http://syslab5.nchu.edu.tw/right.jsp?subset1=SRC10150&subset2=SRC10151
Arabidopsis thaliana	triple mutant (pen2 pad4 sag101)	4 weeks	leaf	Pathogen	12, 24 hpi	Treatment time	GSE39463 Time-course RNA-seq analysis of the barley MLA1 immune receptor-mediated response to barley powdery mildew fungus Bgh in Arabidopsis thaliana	The triple mutant (pen2 pad4 sag101) leaves challenged with Bgh A6 isolate at 12hpi	The triple mutant (pen2 pad4 sag101) leaves challenged with Bgh A6 isolate at 24hpi	http://syslab5.nchu.edu.tw/right.jsp?subset1=SRC10150&subset2=SRC10154
Arabidopsis thaliana	triple mutant (pen2 pad4 sag101)	4 weeks	leaf	Pathogen	18, 24 hpi	Treatment time	GSE39463 Time-course RNA-seq analysis of the barley MLA1 immune receptor-mediated response to barley powdery mildew fungus Bgh in Arabidopsis thaliana	The triple mutant (pen2 pad4 sag101) leaves challenged with Bgh A6 isolate at 18hpi	The triple mutant (pen2 pad4 sag101) leaves challenged with Bgh A6 isolate at 24hpi	http://syslab5.nchu.edu.tw/right.jsp?subset1=SRC10151&subset2=SRC10154
Arabidopsis thaliana	triple mutant (pen2 pad4 sag102)	5 weeks	leaf	Pathogen	18 hpi	Stress	GSE39463 Time-course RNA-seq analysis of the barley MLA1 immune receptor-mediated response to barley powdery mildew fungus Bgh in Arabidopsis thaliana	The triple mutant (pen2 pad4 sag101) leaves challenged with Bgh A6 isolate at 18hpi	The triple mutant (pen2 pad4 sag101) leaves challenged with Bgh K1 isolate at 18hpi	http://syslab5.nchu.edu.tw/right.jsp?subset1=SRC10151&subset2=SRC10152
Arabidopsis thaliana	triple mutant (pen2 pad4 sag101)	4 weeks	leaf	Pathogen	6, 12 hpi	Treatment time	GSE39463 Time-course RNA-seq analysis of the barley MLA1 immune receptor-mediated response to barley powdery mildew fungus Bgh in Arabidopsis thaliana	The triple mutant (pen2 pad4 sag101) leaves challenged with Bgh A6 isolate at 6hpi	The triple mutant (pen2 pad4 sag101) leaves challenged with Bgh A6 isolate at 12hpi	http://syslab5.nchu.edu.tw/right.jsp?subset1=SRC10148&subset2=SRC10150
Arabidopsis thaliana	triple mutant (pen2 pad4 sag101)	4 weeks	leaf	Pathogen	6, 18 hpi	Treatment time	GSE39463 Time-course RNA-seq analysis of the barley MLA1 immune receptor-mediated response to barley powdery mildew fungus Bgh in Arabidopsis thaliana	The triple mutant (pen2 pad4 sag101) leaves challenged with Bgh A6 isolate at 6hpi	The triple mutant (pen2 pad4 sag101) leaves challenged with Bgh A6 isolate at 18hpi	http://syslab5.nchu.edu.tw/right.jsp?subset1=SRC10148&subset2=SRC10151
Arabidopsis thaliana	triple mutant (pen2 pad4 sag101)	4 weeks	leaf	Pathogen	6, 24 hpi	Treatment time	GSE39463 Time-course RNA-seq analysis of the barley MLA1 immune receptor-mediated response to barley powdery mildew fungus Bgh in Arabidopsis thaliana	The triple mutant (pen2 pad4 sag101) leaves challenged with Bgh A6 isolate at 6hpi	The triple mutant (pen2 pad4 sag101) leaves challenged with Bgh A6 isolate at 24hpi	http://syslab5.nchu.edu.tw/right.jsp?subset1=SRC10148&subset2=SRC10154
Arabidopsis thaliana	triple mutant (pen2 pad4 sag101)	4 weeks	leaf	Pathogen	12 hpi	Stress	GSE39463 Time-course RNA-seq analysis of the barley MLA1 immune receptor-mediated response to barley powdery mildew fungus Bgh in Arabidopsis thaliana	The triple mutant (pen2 pad4 sag101) leaves challenged with Bgh K1 isolate at 12hpi	The triple mutant (pen2 pad4 sag101) leaves challenged with Bgh A6 isolate at 12hpi	http://syslab5.nchu.edu.tw/right.jsp?subset1=SRC10149&subset2=SRC10150
Arabidopsis thaliana	triple mutant (pen2 pad4 sag101)	4 weeks	leaf	Pathogen	12, 18 hpi	Treatment time	GSE39463 Time-course RNA-seq analysis of the barley MLA1 immune receptor-mediated response to barley powdery mildew fungus Bgh in Arabidopsis thaliana	The triple mutant (pen2 pad4 sag101) leaves challenged with Bgh K1 isolate at 12hpi	The triple mutant (pen2 pad4 sag101) leaves challenged with Bgh K1 isolate at 18hpi	http://syslab5.nchu.edu.tw/right.jsp?subset1=SRC10149&subset2=SRC10152
Arabidopsis thaliana	triple mutant (pen2 pad4 sag101)	4 weeks	leaf	Pathogen	12, 24 hpi	Treatment time	GSE39463 Time-course RNA-seq analysis of the barley MLA1 immune receptor-mediated response to barley powdery mildew fungus Bgh in Arabidopsis thaliana	The triple mutant (pen2 pad4 sag101) leaves challenged with Bgh K1 isolate at 12hpi	The triple mutant (pen2 pad4 sag101) leaves challenged with Bgh K1 isolate at 24hpi	http://syslab5.nchu.edu.tw/right.jsp?subset1=SRC10149&subset2=SRC10153
Arabidopsis thaliana	triple mutant (pen2 pad4 sag101)	4 weeks	leaf	Pathogen	18, 24 hpi	Treatment time	GSE39463 Time-course RNA-seq analysis of the barley MLA1 immune receptor-mediated response to barley powdery mildew fungus Bgh in Arabidopsis thaliana	The triple mutant (pen2 pad4 sag101) leaves challenged with Bgh K1 isolate at 18hpi	The triple mutant (pen2 pad4 sag101) leaves challenged with Bgh K1 isolate at 24hpi	http://syslab5.nchu.edu.tw/right.jsp?subset1=SRC10152&subset2=SRC10153
Arabidopsis thaliana	triple mutant (pen2 pad4 sag101)	4 weeks	leaf	Pathogen	24 hpi	Stress	GSE39463 Time-course RNA-seq analysis of the barley MLA1 immune receptor-mediated response to barley powdery mildew fungus Bgh in Arabidopsis thaliana	The triple mutant (pen2 pad4 sag101) leaves challenged with Bgh K1 isolate at 24hpi	The triple mutant (pen2 pad4 sag101) leaves challenged with Bgh A6 isolate at 24hpi	http://syslab5.nchu.edu.tw/right.jsp?subset1=SRC10153&subset2=SRC10154
Arabidopsis thaliana	triple mutant (pen2 pad4 sag101)	4 weeks	leaf	Pathogen	6 hpi	Stress	GSE39463 Time-course RNA-seq analysis of the barley MLA1 immune receptor-mediated response to barley powdery mildew fungus Bgh in Arabidopsis thaliana	The triple mutant (pen2 pad4 sag101) leaves challenged with Bgh K1 isolate at 6hpi	The triple mutant (pen2 pad4 sag101) leaves challenged with Bgh A6 isolate at 6hpi	http://syslab5.nchu.edu.tw/right.jsp?subset1=SRC10147&subset2=SRC10148
Arabidopsis thaliana	triple mutant (pen2 pad4 sag101)	4 weeks	leaf	Pathogen	6, 12 hpi	Treatment time	GSE39463 Time-course RNA-seq analysis of the barley MLA1 immune receptor-mediated response to barley powdery mildew fungus Bgh in Arabidopsis thaliana	The triple mutant (pen2 pad4 sag101) leaves challenged with Bgh K1 isolate at 6hpi	The triple mutant (pen2 pad4 sag101) leaves challenged with Bgh K1 isolate at 12hpi	http://syslab5.nchu.edu.tw/right.jsp?subset1=SRC10147&subset2=SRC10149
Arabidopsis thaliana	triple mutant (pen2 pad4 sag101)	4 weeks	leaf	Pathogen	6, 18 hpi	Treatment time	GSE39463 Time-course RNA-seq analysis of the barley MLA1 immune receptor-mediated response to barley powdery mildew fungus Bgh in Arabidopsis thaliana	The triple mutant (pen2 pad4 sag101) leaves challenged with Bgh K1 isolate at 6hpi	The triple mutant (pen2 pad4 sag101) leaves challenged with Bgh K1 isolate at 18hpi	http://syslab5.nchu.edu.tw/right.jsp?subset1=SRC10147&subset2=SRC10152
Arabidopsis thaliana	triple mutant (pen2 pad4 sag101)	4 weeks	leaf	Pathogen	6, 24 hpi	Treatment time	GSE39463 Time-course RNA-seq analysis of the barley MLA1 immune receptor-mediated response to barley powdery mildew fungus Bgh in Arabidopsis thaliana	The triple mutant (pen2 pad4 sag101) leaves challenged with Bgh K1 isolate at 6hpi	The triple mutant (pen2 pad4 sag101) leaves challenged with Bgh K1 isolate at 24hpi	http://syslab5.nchu.edu.tw/right.jsp?subset1=SRC10147&subset2=SRC10153
Chlamydomonas reinhardtii	dw15.1	5 × 10^6 cells mL−1	whole cell	Nutrition	48 h	Stress	GSE24365 Global Changes following N-deprivation in Chlamydomonas: Illumina sequencing	strain: dw15.1, N-replete with 10 mM NH4+	strain: dw15.1, N-deprived as growth in TAP+N to 5x10^6 cells/mL	http://syslab5.nchu.edu.tw/right.jsp?subset1=SRC10442&subset2=SRC10443
Chlamydomonas reinhardtii	4A	*	whole cell	Nutrition	1 and 2 h	Treatment time	GSE59629 Lineage-Specific Chromatin Signatures Reveal a Master Lipid Switch in Microalgae	4A strain, Control, 0 hr, baseline	4A strain, Nitrogen starvation 1 and 2 hr	http://syslab5.nchu.edu.tw/right.jsp?subset1=SRC10286&subset2=SRC10288
Chlamydomonas reinhardtii	4A	*	whole cell	Nutrition	10 and 30 min	Treatment time	GSE59629 Lineage-Specific Chromatin Signatures Reveal a Master Lipid Switch in Microalgae	4A strain, Control, 0 hr, baseline	4A strain, Nitrogen starvation 10 and 30 min	http://syslab5.nchu.edu.tw/right.jsp?subset1=SRC10286&subset2=SRC10287
Chlamydomonas reinhardtii	4A	*	whole cell	Nutrition	24 and 48 h	Treatment time	GSE59629 Lineage-Specific Chromatin Signatures Reveal a Master Lipid Switch in Microalgae	4A strain, Control, 0 hr, baseline	4A strain, Nitrogen starvation 24 and 48 hr	http://syslab5.nchu.edu.tw/right.jsp?subset1=SRC10286&subset2=SRC10290
Chlamydomonas reinhardtii	4A	*	whole cell	Nutrition	6 and 8 h	Treatment time	GSE59629 Lineage-Specific Chromatin Signatures Reveal a Master Lipid Switch in Microalgae	4A strain, Control, 0 hr, baseline	4A strain, Nitrogen starvation 6 and 8 hr	http://syslab5.nchu.edu.tw/right.jsp?subset1=SRC10286&subset2=SRC10289
Chlamydomonas reinhardtii	4A	*	whole cell	Nutrition	1 and 2 h	Treatment time	GSE59629 Lineage-Specific Chromatin Signatures Reveal a Master Lipid Switch in Microalgae	4A strain, Control, 0 hr, baseline	4A strain, Sulfur starvation 1 and 2 hr	http://syslab5.nchu.edu.tw/right.jsp?subset1=SRC10286&subset2=SRC10292
Chlamydomonas reinhardtii	4A	*	whole cell	Nutrition	10 and 30 min	Treatment time	GSE59629 Lineage-Specific Chromatin Signatures Reveal a Master Lipid Switch in Microalgae	4A strain, Control, 0 hr, baseline	4A strain, Sulfur starvation 10 and 30 min	http://syslab5.nchu.edu.tw/right.jsp?subset1=SRC10286&subset2=SRC10291
Chlamydomonas reinhardtii	4A	*	whole cell	Nutrition	24 and 48 h	Treatment time	GSE59629 Lineage-Specific Chromatin Signatures Reveal a Master Lipid Switch in Microalgae	4A strain, Control, 0 hr, baseline	4A strain, Sulfur starvation 24 and 48 hr	http://syslab5.nchu.edu.tw/right.jsp?subset1=SRC10286&subset2=SRC10294
Chlamydomonas reinhardtii	4A	*	whole cell	Nutrition	6 and 8 h	Treatment time	GSE59629 Lineage-Specific Chromatin Signatures Reveal a Master Lipid Switch in Microalgae	4A strain, Control, 0 hr, baseline	4A strain, Sulfur starvation 6 and 8 hr	http://syslab5.nchu.edu.tw/right.jsp?subset1=SRC10286&subset2=SRC10293
Chlamydomonas reinhardtii	4A	*	whole cell	Nutrition	1 and 2 h, 24 and 48 h	Treatment time	GSE59629 Lineage-Specific Chromatin Signatures Reveal a Master Lipid Switch in Microalgae	4A strain, Nitrogen starvation 1 and 2 hr	4A strain, Nitrogen starvation 24 and 48 hr	http://syslab5.nchu.edu.tw/right.jsp?subset1=SRC10288&subset2=SRC10290
Chlamydomonas reinhardtii	4A	*	whole cell	Nutrition	1 and 2 h, 6 and 8 h	Treatment time	GSE59629 Lineage-Specific Chromatin Signatures Reveal a Master Lipid Switch in Microalgae	4A strain, Nitrogen starvation 1 and 2 hr	4A strain, Nitrogen starvation 6 and 8 hr	http://syslab5.nchu.edu.tw/right.jsp?subset1=SRC10288&subset2=SRC10289
Chlamydomonas reinhardtii	4A	*	whole cell	Nutrition	1 and 2 h	Stress	GSE59629 Lineage-Specific Chromatin Signatures Reveal a Master Lipid Switch in Microalgae	4A strain, Nitrogen starvation 1 and 2 hr	4A strain, Sulfur starvation 1 and 2 hr	http://syslab5.nchu.edu.tw/right.jsp?subset1=SRC10288&subset2=SRC10292
Chlamydomonas reinhardtii	4A	*	whole cell	Nutrition	10 and 30 min, 1 and 2 h	Treatment time	GSE59629 Lineage-Specific Chromatin Signatures Reveal a Master Lipid Switch in Microalgae	4A strain, Nitrogen starvation 10 and 30 min	4A strain, Nitrogen starvation 1 and 2 hr	http://syslab5.nchu.edu.tw/right.jsp?subset1=SRC10287&subset2=SRC10288
Chlamydomonas reinhardtii	4A	*	whole cell	Nutrition	10 and 30 min, 24 and 48 h	Treatment time	GSE59629 Lineage-Specific Chromatin Signatures Reveal a Master Lipid Switch in Microalgae	4A strain, Nitrogen starvation 10 and 30 min	4A strain, Nitrogen starvation 24 and 48 hr	http://syslab5.nchu.edu.tw/right.jsp?subset1=SRC10287&subset2=SRC10290
Chlamydomonas reinhardtii	4A	*	whole cell	Nutrition	10 and 30 min, 6 and 8 h	Treatment time	GSE59629 Lineage-Specific Chromatin Signatures Reveal a Master Lipid Switch in Microalgae	4A strain, Nitrogen starvation 10 and 30 min	4A strain, Nitrogen starvation 6 and 8 hr	http://syslab5.nchu.edu.tw/right.jsp?subset1=SRC10287&subset2=SRC10289
Chlamydomonas reinhardtii	4A	*	whole cell	Nutrition	10 and 30 min	Stress	GSE59629 Lineage-Specific Chromatin Signatures Reveal a Master Lipid Switch in Microalgae	4A strain, Nitrogen starvation 10 and 30 min	4A strain, Sulfur starvation 10 and 30 min	http://syslab5.nchu.edu.tw/right.jsp?subset1=SRC10287&subset2=SRC10291
Chlamydomonas reinhardtii	4A	*	whole cell	Nutrition	24 and 48 h	Stress	GSE59629 Lineage-Specific Chromatin Signatures Reveal a Master Lipid Switch in Microalgae	4A strain, Nitrogen starvation 24 and 48 hr	4A strain, Sulfur starvation 24 and 48 hr	http://syslab5.nchu.edu.tw/right.jsp?subset1=SRC10290&subset2=SRC10294
Chlamydomonas reinhardtii	4A	*	whole cell	Nutrition	6 and 8 h, 24 and 48 h	Treatment time	GSE59629 Lineage-Specific Chromatin Signatures Reveal a Master Lipid Switch in Microalgae	4A strain, Nitrogen starvation 6 and 8 hr	4A strain, Nitrogen starvation 24 and 48 hr	http://syslab5.nchu.edu.tw/right.jsp?subset1=SRC10289&subset2=SRC10290
Chlamydomonas reinhardtii	4A	*	whole cell	Nutrition	6 and 8 h	Stress	GSE59629 Lineage-Specific Chromatin Signatures Reveal a Master Lipid Switch in Microalgae	4A strain, Nitrogen starvation 6 and 8 hr	4A strain, Sulfur starvation 6 and 8 hr	http://syslab5.nchu.edu.tw/right.jsp?subset1=SRC10289&subset2=SRC10293
Chlamydomonas reinhardtii	4A	*	whole cell	Nutrition	1 and 2 h, 24 and 48 h	Treatment time	GSE59629 Lineage-Specific Chromatin Signatures Reveal a Master Lipid Switch in Microalgae	4A strain, Sulfur starvation 1 and 2 hr	4A strain, Sulfur starvation 24 and 48 hr	http://syslab5.nchu.edu.tw/right.jsp?subset1=SRC10292&subset2=SRC10294
Chlamydomonas reinhardtii	4A	*	whole cell	Nutrition	1 and 2 h, 6 and 8 h	Treatment time	GSE59629 Lineage-Specific Chromatin Signatures Reveal a Master Lipid Switch in Microalgae	4A strain, Sulfur starvation 1 and 2 hr	4A strain, Sulfur starvation 6 and 8 hr	http://syslab5.nchu.edu.tw/right.jsp?subset1=SRC10292&subset2=SRC10293
Chlamydomonas reinhardtii	4A	*	whole cell	Nutrition	10 and 30 min, 1 and 2 h	Treatment time	GSE59629 Lineage-Specific Chromatin Signatures Reveal a Master Lipid Switch in Microalgae	4A strain, Sulfur starvation 10 and 30 min	4A strain, Sulfur starvation 1 and 2 hr	http://syslab5.nchu.edu.tw/right.jsp?subset1=SRC10291&subset2=SRC10292
Chlamydomonas reinhardtii	4A	*	whole cell	Nutrition	10 and 30 min, 24 and 48 h	Treatment time	GSE59629 Lineage-Specific Chromatin Signatures Reveal a Master Lipid Switch in Microalgae	4A strain, Sulfur starvation 10 and 30 min	4A strain, Sulfur starvation 24 and 48 hr	http://syslab5.nchu.edu.tw/right.jsp?subset1=SRC10291&subset2=SRC10294
Chlamydomonas reinhardtii	4A	*	whole cell	Nutrition	10 and 30 min, 6 and 8 h	Treatment time	GSE59629 Lineage-Specific Chromatin Signatures Reveal a Master Lipid Switch in Microalgae	4A strain, Sulfur starvation 10 and 30 min	4A strain, Sulfur starvation 6 and 8 hr	http://syslab5.nchu.edu.tw/right.jsp?subset1=SRC10291&subset2=SRC10293
Chlamydomonas reinhardtii	4A	*	whole cell	Nutrition	6 and 8 h, 24 and 48 h	Treatment time	GSE59629 Lineage-Specific Chromatin Signatures Reveal a Master Lipid Switch in Microalgae	4A strain, Sulfur starvation 6 and 8 hr	4A strain, Sulfur starvation 24 and 48 hr	http://syslab5.nchu.edu.tw/right.jsp?subset1=SRC10293&subset2=SRC10294
Chlamydomonas reinhardtii	CC-1021	3 × 10^6 cell mL−1	whole cell	Nutrition	*	Stress	GSE25124 Systems analysis of Chlamydomonas Cu nutrition reveals connections between Cu and multiple O2-dependent metabolic steps	Copper deficient medium: Tris-acetate-phosphate	Copper sufficient (control) medium: Tris-acetate-phosphate	http://syslab5.nchu.edu.tw/right.jsp?subset1=SRC10295&subset2=SRC10296
Chlamydomonas reinhardtii	Col-4	4 × 10^8 cells mL−1	whole cell	Nutrition	*	Concentration	GSE35305 Systems and trans-system level analysis identifies conserved Fe-deficiency responses in the plant lineage	Fe replete (20 mM) (Minimal media)	Fe-deficient (1 mM) (Minimal media)	http://syslab5.nchu.edu.tw/right.jsp?subset1=SRC10302&subset2=SRC10303
Chlamydomonas reinhardtii	Col-4	4 × 10^8 cells mL−1	whole cell	Nutrition	*	Concentration	GSE35305 Systems and trans-system level analysis identifies conserved Fe-deficiency responses in the plant lineage	Fe replete (20 mM) (Minimal media)	Fe-limited (0.25 mM) (Minimal media)	http://syslab5.nchu.edu.tw/right.jsp?subset1=SRC10302&subset2=SRC10304
Chlamydomonas reinhardtii	Col-4	4 × 10^8 cells mL−1	whole cell	Nutrition	*	Concentration	GSE35305 Systems and trans-system level analysis identifies conserved Fe-deficiency responses in the plant lineage	Fe-deficient (1 mM) (Minimal media)	Fe-limited (0.25 mM) (Minimal media)	http://syslab5.nchu.edu.tw/right.jsp?subset1=SRC10303&subset2=SRC10304
Chlamydomonas reinhardtii	Col-4	4 × 10^8 cells mL−1	whole cell	Nutrition	*	Media	GSE35305 Systems and trans-system level analysis identifies conserved Fe-deficiency responses in the plant lineage	Fe-deficient (1 mM) (Tris-Acetate-Phosphate)	Fe-deficient (1 mM) (Minimal media)	http://syslab5.nchu.edu.tw/right.jsp?subset1=SRC10300&subset2=SRC10303
Chlamydomonas reinhardtii	Col-4	4 × 10^8 cells mL−1	whole cell	Nutrition	*	Media	GSE35305 Systems and trans-system level analysis identifies conserved Fe-deficiency responses in the plant lineage	Fe-limited (0.25 mM) (Tris-Acetate-Phosphate)	Fe-limited (0.25 mM) (Minimal media)	http://syslab5.nchu.edu.tw/right.jsp?subset1=SRC10301&subset2=SRC10304
Chlamydomonas reinhardtii	Col-4	4 × 10^8 cells mL−1	whole cell	Nutrition	*	Concentration	GSE35305 Systems and trans-system level analysis identifies conserved Fe-deficiency responses in the plant lineage	Fe-deficient (1 mM) (Tris-Acetate-Phosphate)	Fe-limited (0.25 mM) (Tris-Acetate-Phosphate)	http://syslab5.nchu.edu.tw/right.jsp?subset1=SRC10300&subset2=SRC10301
Chlamydomonas reinhardtii	sta6	4 × 10^6 cells ml−1	whole cell	Nutrition	0 and 30 min, 24 and 48 h	Treatment time	GSE51602 Systems-level analysis of N-starvation induced modifications of carbon metabolism in a Chlamydomonas starchless mutant	minus nitrogen time: 0 and 30 min	minus nitrogen time: 24hr and 48hr	http://syslab5.nchu.edu.tw/right.jsp?subset1=SRC10459&subset2=SRC10462
Chlamydomonas reinhardtii	sta6	4 × 10^6 cells ml−1	whole cell	Nutrition	0 and 30 min, 2 and 4 h	Treatment time	GSE51602 Systems-level analysis of N-starvation induced modifications of carbon metabolism in a Chlamydomonas starchless mutant	minus nitrogen time: 0 and 30 min	minus nitrogen time: 2hr and 4hr	http://syslab5.nchu.edu.tw/right.jsp?subset1=SRC10459&subset2=SRC10460
Chlamydomonas reinhardtii	sta6	4 × 10^6 cells ml−1	whole cell	Nutrition	0 and 30 min, 8 and 12 h	Treatment time	GSE51602 Systems-level analysis of N-starvation induced modifications of carbon metabolism in a Chlamydomonas starchless mutant	minus nitrogen time: 0 and 30 min	minus nitrogen time: 8hr and 12hr	http://syslab5.nchu.edu.tw/right.jsp?subset1=SRC10459&subset2=SRC10461
Chlamydomonas reinhardtii	sta6	4 × 10^6 cells ml−1	whole cell	Nutrition	2 and 4 h, 24 and 48 h	Treatment time	GSE51602 Systems-level analysis of N-starvation induced modifications of carbon metabolism in a Chlamydomonas starchless mutant	minus nitrogen time: 2hr and 4hr	minus nitrogen time: 24hr and 48hr	http://syslab5.nchu.edu.tw/right.jsp?subset1=SRC10460&subset2=SRC10462
Chlamydomonas reinhardtii	sta6	4 × 10^6 cells ml−1	whole cell	Nutrition	2 and 4 h, 8 and 12 h	Treatment time	GSE51602 Systems-level analysis of N-starvation induced modifications of carbon metabolism in a Chlamydomonas starchless mutant	minus nitrogen time: 2hr and 4hr	minus nitrogen time: 8hr and 12hr	http://syslab5.nchu.edu.tw/right.jsp?subset1=SRC10460&subset2=SRC10461
Chlamydomonas reinhardtii	sta6	4 × 10^6 cells ml−1	whole cell	Nutrition	8 and 12 h, 24 and 48 h	Treatment time	GSE51602 Systems-level analysis of N-starvation induced modifications of carbon metabolism in a Chlamydomonas starchless mutant	minus nitrogen time: 8hr and 12hr	minus nitrogen time: 24hr and 48hr	http://syslab5.nchu.edu.tw/right.jsp?subset1=SRC10461&subset2=SRC10462
Glycine max	Williams	7 days	stem	Pathogen	24 hpi	Stress	GSE48524 Comparative Transcriptomics of Soybean Near Isogenic Lines in Response to Phytophthora Sojae	hypocotyl (stem) inoculation: Phytophthora sojae	hypocotyl (stem) inoculation: Mock	http://syslab5.nchu.edu.tw/right.jsp?subset1=SRC10017&subset2=SRC10018
Glycine max	Williams 82	V1 stage	root	Dehydration	1 h	Stress	GSE57252 Comprehensive characterization and RNA-Seq profiling of the HD-Zip transcription factor family in soybean (Glycine max) during dehydration and salt stress	V1 stage roots, Control 0 hr	V1 stage roots, Dehydration stress 1 hr	http://syslab5.nchu.edu.tw/right.jsp?subset1=SRC10007&subset2=SRC10008
Glycine max	Williams 82	V1 stage	root	Dehydration	12 h	Stress	GSE57252 Comprehensive characterization and RNA-Seq profiling of the HD-Zip transcription factor family in soybean (Glycine max) during dehydration and salt stress	V1 stage roots, Control 0 hr	V1 stage roots, Dehydration stress 12 hr	http://syslab5.nchu.edu.tw/right.jsp?subset1=SRC10007&subset2=SRC10010
Glycine max	Williams 82	V1 stage	root	Dehydration	6 h	Stress	GSE57252 Comprehensive characterization and RNA-Seq profiling of the HD-Zip transcription factor family in soybean (Glycine max) during dehydration and salt stress	V1 stage roots, Control 0 hr	V1 stage roots, Dehydration stress 6 hr	http://syslab5.nchu.edu.tw/right.jsp?subset1=SRC10007&subset2=SRC10009
Glycine max	Williams 82	V1 stage	root	Salt	1 h	Stress	GSE57252 Comprehensive characterization and RNA-Seq profiling of the HD-Zip transcription factor family in soybean (Glycine max) during dehydration and salt stress	V1 stage roots, Control 0 hr	V1 stage roots, Salt stress 1 hr	http://syslab5.nchu.edu.tw/right.jsp?subset1=SRC10007&subset2=SRC10011
Glycine max	Williams 82	V1 stage	root	Salt	12 h	Stress	GSE57252 Comprehensive characterization and RNA-Seq profiling of the HD-Zip transcription factor family in soybean (Glycine max) during dehydration and salt stress	V1 stage roots, Control 0 hr	V1 stage roots, Salt stress 12 hr	http://syslab5.nchu.edu.tw/right.jsp?subset1=SRC10007&subset2=SRC10013
Glycine max	Williams 82	V1 stage	root	Salt	6 h	Stress	GSE57252 Comprehensive characterization and RNA-Seq profiling of the HD-Zip transcription factor family in soybean (Glycine max) during dehydration and salt stress	V1 stage roots, Control 0 hr	V1 stage roots, Salt stress 6 hr	http://syslab5.nchu.edu.tw/right.jsp?subset1=SRC10007&subset2=SRC10012
Glycine max	Williams 82	V1 stage	root	Dehydration	1, 12 h	Treatment time	GSE57252 Comprehensive characterization and RNA-Seq profiling of the HD-Zip transcription factor family in soybean (Glycine max) during dehydration and salt stress	V1 stage roots, Dehydration stress 1 hr	V1 stage roots, Dehydration stress 12 hr	http://syslab5.nchu.edu.tw/right.jsp?subset1=SRC10008&subset2=SRC10010
Glycine max	Williams 82	V1 stage	root	Dehydration	1, 6 h	Treatment time	GSE57252 Comprehensive characterization and RNA-Seq profiling of the HD-Zip transcription factor family in soybean (Glycine max) during dehydration and salt stress	V1 stage roots, Dehydration stress 1 hr	V1 stage roots, Dehydration stress 6 hr	http://syslab5.nchu.edu.tw/right.jsp?subset1=SRC10008&subset2=SRC10009
Glycine max	Williams 82	V1 stage	root	Dehydration, Salt	1 h	Stress	GSE57252 Comprehensive characterization and RNA-Seq profiling of the HD-Zip transcription factor family in soybean (Glycine max) during dehydration and salt stress	V1 stage roots, Dehydration stress 1 hr	V1 stage roots, Salt stress 1 hr	http://syslab5.nchu.edu.tw/right.jsp?subset1=SRC10008&subset2=SRC10011
Glycine max	Williams 82	V1 stage	root	Dehydration, Salt	12 h	Stress	GSE57252 Comprehensive characterization and RNA-Seq profiling of the HD-Zip transcription factor family in soybean (Glycine max) during dehydration and salt stress	V1 stage roots, Dehydration stress 12 hr	V1 stage roots, Salt stress 12 hr	http://syslab5.nchu.edu.tw/right.jsp?subset1=SRC10010&subset2=SRC10013
Glycine max	Williams 82	V1 stage	root	Dehydration, Salt	6 h	Stress	GSE57252 Comprehensive characterization and RNA-Seq profiling of the HD-Zip transcription factor family in soybean (Glycine max) during dehydration and salt stress	V1 stage roots, Dehydration stress 6 hr	V1 stage roots, Salt stress 6 hr	http://syslab5.nchu.edu.tw/right.jsp?subset1=SRC10009&subset2=SRC10012
Glycine max	Williams 82	V1 stage	root	Dehydration	1, 12 h	Treatment time	GSE57252 Comprehensive characterization and RNA-Seq profiling of the HD-Zip transcription factor family in soybean (Glycine max) during dehydration and salt stress	V1 stage roots, Salt stress 1 hr	V1 stage roots, Salt stress 12 hr	http://syslab5.nchu.edu.tw/right.jsp?subset1=SRC10011&subset2=SRC10013
Glycine max	Williams 82	V1 stage	root	Dehydration	1, 6 h	Treatment time	GSE57252 Comprehensive characterization and RNA-Seq profiling of the HD-Zip transcription factor family in soybean (Glycine max) during dehydration and salt stress	V1 stage roots, Salt stress 1 hr	V1 stage roots, Salt stress 6 hr	http://syslab5.nchu.edu.tw/right.jsp?subset1=SRC10011&subset2=SRC10012
Glycine max	Williams 82	V1 stage	root	Salt	6, 12 h	Treatment time	GSE57252 Comprehensive characterization and RNA-Seq profiling of the HD-Zip transcription factor family in soybean (Glycine max) during dehydration and salt stress	V1 stage roots, Salt stress 6 hr	V1 stage roots, Salt stress 12 hr	http://syslab5.nchu.edu.tw/right.jsp?subset1=SRC10012&subset2=SRC10013
Glycine max	Williams 82	V1 stage	root	Dehydration	6, 12 h	Treatment time	GSE57252 Comprehensive characterization and RNA-Seq profiling of the HD-Zip transcription factor family in soybean (Glycine max) during dehydration and salt stress	V1 stage roots, Dehydration stress 6 hr	V1 stage roots, Dehydration stress 12 hr	http://syslab5.nchu.edu.tw/right.jsp?subset1=SRC10009&subset2=SRC10010
Glycine max	Fiskeby III, Mandarin	25 days	trifiolate leaf	ozone	5.5 and 6 h	Treatment time	GSE59076 RNA-seq analysis reveals genetic response and tolerance mechanisms to ozone exposure in soybean	Control (ozone 25ppb) trifiolate leaf, time point: 5.5hr and 6hr	Control (ozone 25ppb) trifiolate leaf, time point: 6.5hr and 7hr	http://syslab5.nchu.edu.tw/right.jsp?subset1=SRC10020&subset2=SRC10022
Glycine max	Fiskeby III, Mandarin	25 days	trifiolate leaf	ozone	5.5 and 6 h	Concentration	GSE59076 RNA-seq analysis reveals genetic response and tolerance mechanisms to ozone exposure in soybean	Control (ozone 25ppb) trifiolate leaf, time point: 5.5hr and 6hr	High ozone (ozone 75ppb) trifiolate leaf, time point: 5.5hr and 6hr	http://syslab5.nchu.edu.tw/right.jsp?subset1=SRC10020&subset2=SRC10025
Glycine max	Fiskeby III, Mandarin	25 days	trifiolate leaf	ozone	6.5 and 7 h	Concentration	GSE59076 RNA-seq analysis reveals genetic response and tolerance mechanisms to ozone exposure in soybean	Control (ozone 25ppb) trifiolate leaf, time point: 6.5hr and 7hr	High ozone (ozone 75ppb) trifiolate leaf, time point: 6.5hr and 7hr	http://syslab5.nchu.edu.tw/right.jsp?subset1=SRC10022&subset2=SRC10034
Glycine max	Fiskeby III, Mandarin	25 days	trifiolate leaf	ozone	5.5 and 6 h, 6.5 and 7 h	Treatment time	GSE59076 RNA-seq analysis reveals genetic response and tolerance mechanisms to ozone exposure in soybean	High ozone (ozone 75ppb) trifiolate leaf, time point: 5.5hr and 6hr	High ozone (ozone 75ppb) trifiolate leaf, time point: 6.5hr and 7hr	http://syslab5.nchu.edu.tw/right.jsp?subset1=SRC10025&subset2=SRC10034
Manihot esculenta	*	*	stems	Pathogen	5 and 7dpi	Stress	GSE53369 Cassava responses to Pathogenic and non-pathogenic Xanthomonas axonopodis pv manihotis	control-Cassava stems incoulated with Xam strain ORST4 (non-pathogenic)	Cassava stems, incoulated with Xam strain ORST4+TALE1Xam (pathogenic), at 5 and 7dpi	http://syslab5.nchu.edu.tw/right.jsp?subset1=SRC10373&subset2=SRC10376
Oryza sativa Indica Group	*	panicles (~10cm)	panicles	Heat		Stress	GSE42314 RNase ZS1-mediated UbL40 mRNA decay controls thermo-sensitive genic male sterility in rice.	panicles (~10cm) at 30°C	panicles (~10cm) at 22°C	http://syslab5.nchu.edu.tw/right.jsp?subset1=SRC10357&subset2=SRC10356
Oryza sativa Japonica Group	Nipponbare	2 weeks	leaf	pathogen	48 h	Pathogen strain	GSE67588 Host transcriptional reprogramming across diverse strains of the rice bacterial leaf streak pathogen Xanthomonas oryzae pv.oryzicola	Cultivar: cv. Nipponbare, X. oryzae pv.oryzicola inoculation (48hr) with B8-12 tissue: leaf	Cultivar: cv. Nipponbare, X. oryzae pv.oryzicola inoculation (48hr) with CFBP7331 tissue: leaf	http://syslab5.nchu.edu.tw/right.jsp?subset1=SRC10329&subset2=SRC10333
Oryza sativa Japonica Group	Nipponbare	2 weeks	leaf	pathogen	48 h	Pathogen strain	GSE67588 Host transcriptional reprogramming across diverse strains of the rice bacterial leaf streak pathogen Xanthomonas oryzae pv.oryzicola	Cultivar: cv. Nipponbare, X. oryzae pv.oryzicola inoculation (48hr) with B8-12 tissue: leaf	Cultivar: cv. Nipponbare, X. oryzae pv.oryzicola inoculation (48hr) with CFBP7341 tissue: leaf	http://syslab5.nchu.edu.tw/right.jsp?subset1=SRC10329&subset2=SRC10334
Oryza sativa Japonica Group	Nipponbare	2 weeks	leaf	pathogen	48 h	Pathogen strain	GSE67588 Host transcriptional reprogramming across diverse strains of the rice bacterial leaf streak pathogen Xanthomonas oryzae pv.oryzicola	Cultivar: cv. Nipponbare, X. oryzae pv.oryzicola inoculation (48hr) with B8-12 tissue: leaf	Cultivar: cv. Nipponbare, X. oryzae pv.oryzicola inoculation (48hr) with CFBP7342 tissue: leaf	http://syslab5.nchu.edu.tw/right.jsp?subset1=SRC10329&subset2=SRC10330
Oryza sativa Japonica Group	Nipponbare	2 weeks	leaf	pathogen	48 h	Pathogen strain	GSE67588 Host transcriptional reprogramming across diverse strains of the rice bacterial leaf streak pathogen Xanthomonas oryzae pv.oryzicola	Cultivar: cv. Nipponbare, X. oryzae pv.oryzicola inoculation (48hr) with B8-12 tissue: leaf	Cultivar: cv. Nipponbare, X. oryzae pv.oryzicola inoculation (48hr) with L8 tissue: leaf	http://syslab5.nchu.edu.tw/right.jsp?subset1=SRC10329&subset2=SRC10330
Oryza sativa Japonica Group	Nipponbare	2 weeks	leaf	pathogen	48 h	Stress	GSE67588 Host transcriptional reprogramming across diverse strains of the rice bacterial leaf streak pathogen Xanthomonas oryzae pv.oryzicola	Cultivar: cv. Nipponbare, X. oryzae pv.oryzicola inoculation (48hr) with B8-12 tissue: leaf	Cultivar: cv. Nipponbare, X. oryzae pv.oryzicola inoculation (48hr) with none (mock control) tissue: leaf	http://syslab5.nchu.edu.tw/right.jsp?subset1=SRC10329&subset2=SRC10336
Oryza sativa Japonica Group	Nipponbare	2 weeks	leaf	pathogen	48 h	Pathogen strain	GSE67588 Host transcriptional reprogramming across diverse strains of the rice bacterial leaf streak pathogen Xanthomonas oryzae pv.oryzicola	Cultivar: cv. Nipponbare, X. oryzae pv.oryzicola inoculation (48hr) with B8-12 tissue: leaf	Cultivar: cv. Nipponbare, X. oryzae pv.oryzicola inoculation (48hr) with RS105 tissue: leaf	http://syslab5.nchu.edu.tw/right.jsp?subset1=SRC10329&subset2=SRC10331
Oryza sativa Japonica Group	Nipponbare	2 weeks	leaf	pathogen	48 h	Pathogen strain	GSE67588 Host transcriptional reprogramming across diverse strains of the rice bacterial leaf streak pathogen Xanthomonas oryzae pv.oryzicola	Cultivar: cv. Nipponbare, X. oryzae pv.oryzicola inoculation (48hr) with B8-12 tissue: leaf	Cultivar: cv. Nipponbare, X. oryzae pv.oryzicolainoculation (48hr) with BXOR1 tissue: leaf	http://syslab5.nchu.edu.tw/right.jsp?subset1=SRC10329&subset2=SRC10332
Oryza sativa Japonica Group	Nipponbare	2 weeks	leaf	pathogen	48 h	Pathogen strain	GSE67588 Host transcriptional reprogramming across diverse strains of the rice bacterial leaf streak pathogen Xanthomonas oryzae pv.oryzicola	Cultivar: cv. Nipponbare, X. oryzae pv.oryzicola inoculation (48hr) with BLS256 tissue: leaf	Cultivar: cv. Nipponbare, X. oryzae pv.oryzicola inoculation (48hr) with B8-12 tissue: leaf	http://syslab5.nchu.edu.tw/right.jsp?subset1=SRC10326&subset2=SRC10329
Oryza sativa Japonica Group	Nipponbare	2 weeks	leaf	pathogen	48 h	Pathogen strain	GSE67588 Host transcriptional reprogramming across diverse strains of the rice bacterial leaf streak pathogen Xanthomonas oryzae pv.oryzicola	Cultivar: cv. Nipponbare, X. oryzae pv.oryzicola inoculation (48hr) with BLS256 tissue: leaf	Cultivar: cv. Nipponbare, X. oryzae pv.oryzicola inoculation (48hr) with BLS279 tissue: leaf	http://syslab5.nchu.edu.tw/right.jsp?subset1=SRC10326&subset2=SRC10327
Oryza sativa Japonica Group	Nipponbare	2 weeks	leaf	pathogen	48 h	Pathogen strain	GSE67588 Host transcriptional reprogramming across diverse strains of the rice bacterial leaf streak pathogen Xanthomonas oryzae pv.oryzicola	Cultivar: cv. Nipponbare, X. oryzae pv.oryzicola inoculation (48hr) with BLS256 tissue: leaf	Cultivar: cv. Nipponbare, X. oryzae pv.oryzicola inoculation (48hr) with CFBP2286 tissue: leaf	http://syslab5.nchu.edu.tw/right.jsp?subset1=SRC10326&subset2=SRC10328
Oryza sativa Japonica Group	Nipponbare	2 weeks	leaf	pathogen	48 h	Pathogen strain	GSE67588 Host transcriptional reprogramming across diverse strains of the rice bacterial leaf streak pathogen Xanthomonas oryzae pv.oryzicola	Cultivar: cv. Nipponbare, X. oryzae pv.oryzicola inoculation (48hr) with BLS256 tissue: leaf	Cultivar: cv. Nipponbare, X. oryzae pv.oryzicola inoculation (48hr) with CFBP7331 tissue: leaf	http://syslab5.nchu.edu.tw/right.jsp?subset1=SRC10326&subset2=SRC10333
Oryza sativa Japonica Group	Nipponbare	2 weeks	leaf	pathogen	48 h	Pathogen strain	GSE67588 Host transcriptional reprogramming across diverse strains of the rice bacterial leaf streak pathogen Xanthomonas oryzae pv.oryzicola	Cultivar: cv. Nipponbare, X. oryzae pv.oryzicola inoculation (48hr) with BLS256 tissue: leaf	Cultivar: cv. Nipponbare, X. oryzae pv.oryzicola inoculation (48hr) with CFBP7341 tissue: leaf	http://syslab5.nchu.edu.tw/right.jsp?subset1=SRC10326&subset2=SRC10334
Oryza sativa Japonica Group	Nipponbare	2 weeks	leaf	pathogen	48 h	Pathogen strain	GSE67588 Host transcriptional reprogramming across diverse strains of the rice bacterial leaf streak pathogen Xanthomonas oryzae pv.oryzicola	Cultivar: cv. Nipponbare, X. oryzae pv.oryzicola inoculation (48hr) with BLS256 tissue: leaf	Cultivar: cv. Nipponbare, X. oryzae pv.oryzicola inoculation (48hr) with CFBP7342 tissue: leaf	http://syslab5.nchu.edu.tw/right.jsp?subset1=SRC10326&subset2=SRC10335
Oryza sativa Japonica Group	Nipponbare	2 weeks	leaf	pathogen	48 h	Pathogen strain	GSE67588 Host transcriptional reprogramming across diverse strains of the rice bacterial leaf streak pathogen Xanthomonas oryzae pv.oryzicola	Cultivar: cv. Nipponbare, X. oryzae pv.oryzicola inoculation (48hr) with BLS256 tissue: leaf	Cultivar: cv. Nipponbare, X. oryzae pv.oryzicola inoculation (48hr) with L8 tissue: leaf	http://syslab5.nchu.edu.tw/right.jsp?subset1=SRC10326&subset2=SRC10330
Oryza sativa Japonica Group	Nipponbare	2 weeks	leaf	pathogen	48 h	Stress	GSE67588 Host transcriptional reprogramming across diverse strains of the rice bacterial leaf streak pathogen Xanthomonas oryzae pv.oryzicola	Cultivar: cv. Nipponbare, X. oryzae pv.oryzicola inoculation (48hr) with BLS256 tissue: leaf	Cultivar: cv. Nipponbare, X. oryzae pv.oryzicola inoculation (48hr) with none (mock control) tissue: leaf	http://syslab5.nchu.edu.tw/right.jsp?subset1=SRC10326&subset2=SRC10336
Oryza sativa Japonica Group	Nipponbare	2 weeks	leaf	pathogen	48 h	Pathogen strain	GSE67588 Host transcriptional reprogramming across diverse strains of the rice bacterial leaf streak pathogen Xanthomonas oryzae pv.oryzicola	Cultivar: cv. Nipponbare, X. oryzae pv.oryzicola inoculation (48hr) with BLS256 tissue: leaf	Cultivar: cv. Nipponbare, X. oryzae pv.oryzicola inoculation (48hr) with RS105 tissue: leaf	http://syslab5.nchu.edu.tw/right.jsp?subset1=SRC10326&subset2=SRC10331
Oryza sativa Japonica Group	Nipponbare	2 weeks	leaf	pathogen	48 h	Pathogen strain	GSE67588 Host transcriptional reprogramming across diverse strains of the rice bacterial leaf streak pathogen Xanthomonas oryzae pv.oryzicola	Cultivar: cv. Nipponbare, X. oryzae pv.oryzicola inoculation (48hr) with BLS256 tissue: leaf	Cultivar: cv. Nipponbare, X. oryzae pv.oryzicolainoculation (48hr) with BXOR1 tissue: leaf	http://syslab5.nchu.edu.tw/right.jsp?subset1=SRC10326&subset2=SRC10332
Oryza sativa Japonica Group	Nipponbare	2 weeks	leaf	pathogen	48 h	Pathogen strain	GSE67588 Host transcriptional reprogramming across diverse strains of the rice bacterial leaf streak pathogen Xanthomonas oryzae pv.oryzicola	Cultivar: cv. Nipponbare, X. oryzae pv.oryzicola inoculation (48hr) with BLS279 tissue: leaf	Cultivar: cv. Nipponbare, X. oryzae pv.oryzicola inoculation (48hr) with B8-12 tissue: leaf	http://syslab5.nchu.edu.tw/right.jsp?subset1=SRC10327&subset2=SRC10329
Oryza sativa Japonica Group	Nipponbare	2 weeks	leaf	pathogen	48 h	Pathogen strain	GSE67588 Host transcriptional reprogramming across diverse strains of the rice bacterial leaf streak pathogen Xanthomonas oryzae pv.oryzicola	Cultivar: cv. Nipponbare, X. oryzae pv.oryzicola inoculation (48hr) with BLS279 tissue: leaf	Cultivar: cv. Nipponbare, X. oryzae pv.oryzicola inoculation (48hr) with CFBP2286 tissue: leaf	http://syslab5.nchu.edu.tw/right.jsp?subset1=SRC10327&subset2=SRC10328
Oryza sativa Japonica Group	Nipponbare	2 weeks	leaf	pathogen	48 h	Pathogen strain	GSE67588 Host transcriptional reprogramming across diverse strains of the rice bacterial leaf streak pathogen Xanthomonas oryzae pv.oryzicola	Cultivar: cv. Nipponbare, X. oryzae pv.oryzicola inoculation (48hr) with BLS279 tissue: leaf	Cultivar: cv. Nipponbare, X. oryzae pv.oryzicola inoculation (48hr) with CFBP7331 tissue: leaf	http://syslab5.nchu.edu.tw/right.jsp?subset1=SRC10327&subset2=SRC10333
Oryza sativa Japonica Group	Nipponbare	2 weeks	leaf	pathogen	48 h	Pathogen strain	GSE67588 Host transcriptional reprogramming across diverse strains of the rice bacterial leaf streak pathogen Xanthomonas oryzae pv.oryzicola	Cultivar: cv. Nipponbare, X. oryzae pv.oryzicola inoculation (48hr) with BLS279 tissue: leaf	Cultivar: cv. Nipponbare, X. oryzae pv.oryzicola inoculation (48hr) with CFBP7341 tissue: leaf	http://syslab5.nchu.edu.tw/right.jsp?subset1=SRC10327&subset2=SRC10334
Oryza sativa Japonica Group	Nipponbare	2 weeks	leaf	pathogen	48 h	Pathogen strain	GSE67588 Host transcriptional reprogramming across diverse strains of the rice bacterial leaf streak pathogen Xanthomonas oryzae pv.oryzicola	Cultivar: cv. Nipponbare, X. oryzae pv.oryzicola inoculation (48hr) with BLS279 tissue: leaf	Cultivar: cv. Nipponbare, X. oryzae pv.oryzicola inoculation (48hr) with CFBP7342 tissue: leaf	http://syslab5.nchu.edu.tw/right.jsp?subset1=SRC10327&subset2=SRC10335
Oryza sativa Japonica Group	Nipponbare	2 weeks	leaf	pathogen	48 h	Pathogen strain	GSE67588 Host transcriptional reprogramming across diverse strains of the rice bacterial leaf streak pathogen Xanthomonas oryzae pv.oryzicola	Cultivar: cv. Nipponbare, X. oryzae pv.oryzicola inoculation (48hr) with BLS279 tissue: leaf	Cultivar: cv. Nipponbare, X. oryzae pv.oryzicola inoculation (48hr) with L8 tissue: leaf	http://syslab5.nchu.edu.tw/right.jsp?subset1=SRC10327&subset2=SRC10330
Oryza sativa Japonica Group	Nipponbare	2 weeks	leaf	pathogen	48 h	Stress	GSE67588 Host transcriptional reprogramming across diverse strains of the rice bacterial leaf streak pathogen Xanthomonas oryzae pv.oryzicola	Cultivar: cv. Nipponbare, X. oryzae pv.oryzicola inoculation (48hr) with BLS279 tissue: leaf	Cultivar: cv. Nipponbare, X. oryzae pv.oryzicola inoculation (48hr) with none (mock control) tissue: leaf	http://syslab5.nchu.edu.tw/right.jsp?subset1=SRC10327&subset2=SRC10336
Oryza sativa Japonica Group	Nipponbare	2 weeks	leaf	pathogen	48 h	Pathogen strain	GSE67588 Host transcriptional reprogramming across diverse strains of the rice bacterial leaf streak pathogen Xanthomonas oryzae pv.oryzicola	Cultivar: cv. Nipponbare, X. oryzae pv.oryzicola inoculation (48hr) with BLS279 tissue: leaf	Cultivar: cv. Nipponbare, X. oryzae pv.oryzicola inoculation (48hr) with RS105 tissue: leaf	http://syslab5.nchu.edu.tw/right.jsp?subset1=SRC10327&subset2=SRC10331
Oryza sativa Japonica Group	Nipponbare	2 weeks	leaf	pathogen	48 h	Pathogen strain	GSE67588 Host transcriptional reprogramming across diverse strains of the rice bacterial leaf streak pathogen Xanthomonas oryzae pv.oryzicola	Cultivar: cv. Nipponbare, X. oryzae pv.oryzicola inoculation (48hr) with BLS279 tissue: leaf	Cultivar: cv. Nipponbare, X. oryzae pv.oryzicolainoculation (48hr) with BXOR1 tissue: leaf	http://syslab5.nchu.edu.tw/right.jsp?subset1=SRC10327&subset2=SRC10332
Oryza sativa Japonica Group	Nipponbare	2 weeks	leaf	pathogen	48 h	Pathogen strain	GSE67588 Host transcriptional reprogramming across diverse strains of the rice bacterial leaf streak pathogen Xanthomonas oryzae pv.oryzicola	Cultivar: cv. Nipponbare, X. oryzae pv.oryzicola inoculation (48hr) with CFBP2286 tissue: leaf	Cultivar: cv. Nipponbare, X. oryzae pv.oryzicola inoculation (48hr) with B8-12 tissue: leaf	http://syslab5.nchu.edu.tw/right.jsp?subset1=SRC10328&subset2=SRC10329
Oryza sativa Japonica Group	Nipponbare	2 weeks	leaf	pathogen	48 h	Pathogen strain	GSE67588 Host transcriptional reprogramming across diverse strains of the rice bacterial leaf streak pathogen Xanthomonas oryzae pv.oryzicola	Cultivar: cv. Nipponbare, X. oryzae pv.oryzicola inoculation (48hr) with CFBP2286 tissue: leaf	Cultivar: cv. Nipponbare, X. oryzae pv.oryzicola inoculation (48hr) with CFBP7331 tissue: leaf	http://syslab5.nchu.edu.tw/right.jsp?subset1=SRC10328&subset2=SRC10333
Oryza sativa Japonica Group	Nipponbare	2 weeks	leaf	pathogen	48 h	Pathogen strain	GSE67588 Host transcriptional reprogramming across diverse strains of the rice bacterial leaf streak pathogen Xanthomonas oryzae pv.oryzicola	Cultivar: cv. Nipponbare, X. oryzae pv.oryzicola inoculation (48hr) with CFBP2286 tissue: leaf	Cultivar: cv. Nipponbare, X. oryzae pv.oryzicola inoculation (48hr) with CFBP7341 tissue: leaf	http://syslab5.nchu.edu.tw/right.jsp?subset1=SRC10328&subset2=SRC10334
Oryza sativa Japonica Group	Nipponbare	2 weeks	leaf	pathogen	48 h	Pathogen strain	GSE67588 Host transcriptional reprogramming across diverse strains of the rice bacterial leaf streak pathogen Xanthomonas oryzae pv.oryzicola	Cultivar: cv. Nipponbare, X. oryzae pv.oryzicola inoculation (48hr) with CFBP2286 tissue: leaf	Cultivar: cv. Nipponbare, X. oryzae pv.oryzicola inoculation (48hr) with CFBP7342 tissue: leaf	http://syslab5.nchu.edu.tw/right.jsp?subset1=SRC10328&subset2=SRC10335
Oryza sativa Japonica Group	Nipponbare	2 weeks	leaf	pathogen	48 h	Pathogen strain	GSE67588 Host transcriptional reprogramming across diverse strains of the rice bacterial leaf streak pathogen Xanthomonas oryzae pv.oryzicola	Cultivar: cv. Nipponbare, X. oryzae pv.oryzicola inoculation (48hr) with CFBP2286 tissue: leaf	Cultivar: cv. Nipponbare, X. oryzae pv.oryzicola inoculation (48hr) with L8 tissue: leaf	http://syslab5.nchu.edu.tw/right.jsp?subset1=SRC10328&subset2=SRC10330
Oryza sativa Japonica Group	Nipponbare	2 weeks	leaf	pathogen	48 h	Stress	GSE67588 Host transcriptional reprogramming across diverse strains of the rice bacterial leaf streak pathogen Xanthomonas oryzae pv.oryzicola	Cultivar: cv. Nipponbare, X. oryzae pv.oryzicola inoculation (48hr) with CFBP2286 tissue: leaf	Cultivar: cv. Nipponbare, X. oryzae pv.oryzicola inoculation (48hr) with none (mock control) tissue: leaf	http://syslab5.nchu.edu.tw/right.jsp?subset1=SRC10328&subset2=SRC10336
Oryza sativa Japonica Group	Nipponbare	2 weeks	leaf	pathogen	48 h	Pathogen strain	GSE67588 Host transcriptional reprogramming across diverse strains of the rice bacterial leaf streak pathogen Xanthomonas oryzae pv.oryzicola	Cultivar: cv. Nipponbare, X. oryzae pv.oryzicola inoculation (48hr) with CFBP2286 tissue: leaf	Cultivar: cv. Nipponbare, X. oryzae pv.oryzicola inoculation (48hr) with RS105 tissue: leaf	http://syslab5.nchu.edu.tw/right.jsp?subset1=SRC10328&subset2=SRC10331
Oryza sativa Japonica Group	Nipponbare	2 weeks	leaf	pathogen	48 h	Pathogen strain	GSE67588 Host transcriptional reprogramming across diverse strains of the rice bacterial leaf streak pathogen Xanthomonas oryzae pv.oryzicola	Cultivar: cv. Nipponbare, X. oryzae pv.oryzicola inoculation (48hr) with CFBP2286 tissue: leaf	Cultivar: cv. Nipponbare, X. oryzae pv.oryzicolainoculation (48hr) with BXOR1 tissue: leaf	http://syslab5.nchu.edu.tw/right.jsp?subset1=SRC10328&subset2=SRC10332
Oryza sativa Japonica Group	Nipponbare	2 weeks	leaf	pathogen	48 h	Pathogen strain	GSE67588 Host transcriptional reprogramming across diverse strains of the rice bacterial leaf streak pathogen Xanthomonas oryzae pv.oryzicola	Cultivar: cv. Nipponbare, X. oryzae pv.oryzicola inoculation (48hr) with CFBP7331 tissue: leaf	Cultivar: cv. Nipponbare, X. oryzae pv.oryzicola inoculation (48hr) with CFBP7341 tissue: leaf	http://syslab5.nchu.edu.tw/right.jsp?subset1=SRC10333&subset2=SRC10334
Oryza sativa Japonica Group	Nipponbare	2 weeks	leaf	pathogen	48 h	Pathogen strain	GSE67588 Host transcriptional reprogramming across diverse strains of the rice bacterial leaf streak pathogen Xanthomonas oryzae pv.oryzicola	Cultivar: cv. Nipponbare, X. oryzae pv.oryzicola inoculation (48hr) with CFBP7331 tissue: leaf	Cultivar: cv. Nipponbare, X. oryzae pv.oryzicola inoculation (48hr) with CFBP7342 tissue: leaf	http://syslab5.nchu.edu.tw/right.jsp?subset1=SRC10333&subset2=SRC10335
Oryza sativa Japonica Group	Nipponbare	2 weeks	leaf	pathogen	48 h	Stress	GSE67588 Host transcriptional reprogramming across diverse strains of the rice bacterial leaf streak pathogen Xanthomonas oryzae pv.oryzicola	Cultivar: cv. Nipponbare, X. oryzae pv.oryzicola inoculation (48hr) with CFBP7331 tissue: leaf	Cultivar: cv. Nipponbare, X. oryzae pv.oryzicola inoculation (48hr) with none (mock control) tissue: leaf	http://syslab5.nchu.edu.tw/right.jsp?subset1=SRC10333&subset2=SRC10336
Oryza sativa Japonica Group	Nipponbare	2 weeks	leaf	pathogen	48 h	Pathogen strain	GSE67588 Host transcriptional reprogramming across diverse strains of the rice bacterial leaf streak pathogen Xanthomonas oryzae pv.oryzicola	Cultivar: cv. Nipponbare, X. oryzae pv.oryzicola inoculation (48hr) with CFBP7341 tissue: leaf	Cultivar: cv. Nipponbare, X. oryzae pv.oryzicola inoculation (48hr) with CFBP7342 tissue: leaf	http://syslab5.nchu.edu.tw/right.jsp?subset1=SRC10334&subset2=SRC10335
Oryza sativa Japonica Group	Nipponbare	2 weeks	leaf	pathogen	48 h	Pathogen strain	GSE67588 Host transcriptional reprogramming across diverse strains of the rice bacterial leaf streak pathogen Xanthomonas oryzae pv.oryzicola	Cultivar: cv. Nipponbare, X. oryzae pv.oryzicola inoculation (48hr) with CFBP7341 tissue: leaf	Cultivar: cv. Nipponbare, X. oryzae pv.oryzicola inoculation (48hr) with none (mock control) tissue: leaf	http://syslab5.nchu.edu.tw/right.jsp?subset1=SRC10334&subset2=SRC10336
Oryza sativa Japonica Group	Nipponbare	2 weeks	leaf	pathogen	48 h	Pathogen strain	GSE67588 Host transcriptional reprogramming across diverse strains of the rice bacterial leaf streak pathogen Xanthomonas oryzae pv.oryzicola	Cultivar: cv. Nipponbare, X. oryzae pv.oryzicola inoculation (48hr) with CFBP7342 tissue: leaf	Cultivar: cv. Nipponbare, X. oryzae pv.oryzicola inoculation (48hr) with none (mock control) tissue: leaf	http://syslab5.nchu.edu.tw/right.jsp?subset1=SRC10335&subset2=SRC10336
Oryza sativa Japonica Group	Nipponbare	2 weeks	leaf	pathogen	48 h	Pathogen strain	GSE67588 Host transcriptional reprogramming across diverse strains of the rice bacterial leaf streak pathogen Xanthomonas oryzae pv.oryzicola	Cultivar: cv. Nipponbare, X. oryzae pv.oryzicola inoculation (48hr) with L8 tissue: leaf	Cultivar: cv. Nipponbare, X. oryzae pv.oryzicola inoculation (48hr) with CFBP7331 tissue: leaf	http://syslab5.nchu.edu.tw/right.jsp?subset1=SRC10330&subset2=SRC10333
Oryza sativa Japonica Group	Nipponbare	2 weeks	leaf	pathogen	48 h	Pathogen strain	GSE67588 Host transcriptional reprogramming across diverse strains of the rice bacterial leaf streak pathogen Xanthomonas oryzae pv.oryzicola	Cultivar: cv. Nipponbare, X. oryzae pv.oryzicola inoculation (48hr) with L8 tissue: leaf	Cultivar: cv. Nipponbare, X. oryzae pv.oryzicola inoculation (48hr) with CFBP7341 tissue: leaf	http://syslab5.nchu.edu.tw/right.jsp?subset1=SRC10330&subset2=SRC10334
Oryza sativa Japonica Group	Nipponbare	2 weeks	leaf	pathogen	48 h	Pathogen strain	GSE67588 Host transcriptional reprogramming across diverse strains of the rice bacterial leaf streak pathogen Xanthomonas oryzae pv.oryzicola	Cultivar: cv. Nipponbare, X. oryzae pv.oryzicola inoculation (48hr) with L8 tissue: leaf	Cultivar: cv. Nipponbare, X. oryzae pv.oryzicola inoculation (48hr) with CFBP7342 tissue: leaf	http://syslab5.nchu.edu.tw/right.jsp?subset1=SRC10330&subset2=SRC10335
Oryza sativa Japonica Group	Nipponbare	2 weeks	leaf	pathogen	48 h	Stress	GSE67588 Host transcriptional reprogramming across diverse strains of the rice bacterial leaf streak pathogen Xanthomonas oryzae pv.oryzicola	Cultivar: cv. Nipponbare, X. oryzae pv.oryzicola inoculation (48hr) with L8 tissue: leaf	Cultivar: cv. Nipponbare, X. oryzae pv.oryzicola inoculation (48hr) with none (mock control) tissue: leaf	http://syslab5.nchu.edu.tw/right.jsp?subset1=SRC10330&subset2=SRC10336
Oryza sativa Japonica Group	Nipponbare	2 weeks	leaf	pathogen	48 h	Pathogen strain	GSE67588 Host transcriptional reprogramming across diverse strains of the rice bacterial leaf streak pathogen Xanthomonas oryzae pv.oryzicola	Cultivar: cv. Nipponbare, X. oryzae pv.oryzicola inoculation (48hr) with L8 tissue: leaf	Cultivar: cv. Nipponbare, X. oryzae pv.oryzicola inoculation (48hr) with RS105 tissue: leaf	http://syslab5.nchu.edu.tw/right.jsp?subset1=SRC10330&subset2=SRC10331
Oryza sativa Japonica Group	Nipponbare	2 weeks	leaf	pathogen	48 h	Pathogen strain	GSE67588 Host transcriptional reprogramming across diverse strains of the rice bacterial leaf streak pathogen Xanthomonas oryzae pv.oryzicola	Cultivar: cv. Nipponbare, X. oryzae pv.oryzicola inoculation (48hr) with L8 tissue: leaf	Cultivar: cv. Nipponbare, X. oryzae pv.oryzicolainoculation (48hr) with BXOR1 tissue: leaf	http://syslab5.nchu.edu.tw/right.jsp?subset1=SRC10330&subset2=SRC10332
Oryza sativa Japonica Group	Nipponbare	2 weeks	leaf	pathogen	48 h	Pathogen strain	GSE67588 Host transcriptional reprogramming across diverse strains of the rice bacterial leaf streak pathogen Xanthomonas oryzae pv.oryzicola	Cultivar: cv. Nipponbare, X. oryzae pv.oryzicola inoculation (48hr) with RS105 tissue: leaf	Cultivar: cv. Nipponbare, X. oryzae pv.oryzicola inoculation (48hr) with CFBP7331 tissue: leaf	http://syslab5.nchu.edu.tw/right.jsp?subset1=SRC10331&subset2=SRC10333
Oryza sativa Japonica Group	Nipponbare	2 weeks	leaf	pathogen	48 h	Pathogen strain	GSE67588 Host transcriptional reprogramming across diverse strains of the rice bacterial leaf streak pathogen Xanthomonas oryzae pv.oryzicola	Cultivar: cv. Nipponbare, X. oryzae pv.oryzicola inoculation (48hr) with RS105 tissue: leaf	Cultivar: cv. Nipponbare, X. oryzae pv.oryzicola inoculation (48hr) with CFBP7341 tissue: leaf	http://syslab5.nchu.edu.tw/right.jsp?subset1=SRC10331&subset2=SRC10334
Oryza sativa Japonica Group	Nipponbare	2 weeks	leaf	pathogen	48 h	Pathogen strain	GSE67588 Host transcriptional reprogramming across diverse strains of the rice bacterial leaf streak pathogen Xanthomonas oryzae pv.oryzicola	Cultivar: cv. Nipponbare, X. oryzae pv.oryzicola inoculation (48hr) with RS105 tissue: leaf	Cultivar: cv. Nipponbare, X. oryzae pv.oryzicola inoculation (48hr) with CFBP7342 tissue: leaf	http://syslab5.nchu.edu.tw/right.jsp?subset1=SRC10331&subset2=SRC10335
Oryza sativa Japonica Group	Nipponbare	2 weeks	leaf	pathogen	48 h	Stress	GSE67588 Host transcriptional reprogramming across diverse strains of the rice bacterial leaf streak pathogen Xanthomonas oryzae pv.oryzicola	Cultivar: cv. Nipponbare, X. oryzae pv.oryzicola inoculation (48hr) with RS105 tissue: leaf	Cultivar: cv. Nipponbare, X. oryzae pv.oryzicola inoculation (48hr) with none (mock control) tissue: leaf	http://syslab5.nchu.edu.tw/right.jsp?subset1=SRC10331&subset2=SRC10336
Oryza sativa Japonica Group	Nipponbare	2 weeks	leaf	pathogen	48 h	Pathogen strain	GSE67588 Host transcriptional reprogramming across diverse strains of the rice bacterial leaf streak pathogen Xanthomonas oryzae pv.oryzicola	Cultivar: cv. Nipponbare, X. oryzae pv.oryzicola inoculation (48hr) with RS105 tissue: leaf	Cultivar: cv. Nipponbare, X. oryzae pv.oryzicolainoculation (48hr) with BXOR1 tissue: leaf	http://syslab5.nchu.edu.tw/right.jsp?subset1=SRC10331&subset2=SRC10332
Oryza sativa Japonica Group	Nipponbare	2 weeks	leaf	pathogen	48 h	Pathogen strain	GSE67588 Host transcriptional reprogramming across diverse strains of the rice bacterial leaf streak pathogen Xanthomonas oryzae pv.oryzicola	Cultivar: cv. Nipponbare, X. oryzae pv.oryzicolainoculation (48hr) with BXOR1 tissue: leaf	Cultivar: cv. Nipponbare, X. oryzae pv.oryzicola inoculation (48hr) with CFBP7331 tissue: leaf	http://syslab5.nchu.edu.tw/right.jsp?subset1=SRC10332&subset2=SRC10333
Oryza sativa Japonica Group	Nipponbare	2 weeks	leaf	pathogen	48 h	Pathogen strain	GSE67588 Host transcriptional reprogramming across diverse strains of the rice bacterial leaf streak pathogen Xanthomonas oryzae pv.oryzicola	Cultivar: cv. Nipponbare, X. oryzae pv.oryzicolainoculation (48hr) with BXOR1 tissue: leaf	Cultivar: cv. Nipponbare, X. oryzae pv.oryzicola inoculation (48hr) with CFBP7341 tissue: leaf	http://syslab5.nchu.edu.tw/right.jsp?subset1=SRC10332&subset2=SRC10334
Oryza sativa Japonica Group	Nipponbare	2 weeks	leaf	pathogen	48 h	Pathogen strain	GSE67588 Host transcriptional reprogramming across diverse strains of the rice bacterial leaf streak pathogen Xanthomonas oryzae pv.oryzicola	Cultivar: cv. Nipponbare, X. oryzae pv.oryzicolainoculation (48hr) with BXOR1 tissue: leaf	Cultivar: cv. Nipponbare, X. oryzae pv.oryzicola inoculation (48hr) with CFBP7342 tissue: leaf	http://syslab5.nchu.edu.tw/right.jsp?subset1=SRC10332&subset2=SRC10335
Oryza sativa Japonica Group	Nipponbare	2 weeks	leaf	pathogen	48 h	Stress	GSE67588 Host transcriptional reprogramming across diverse strains of the rice bacterial leaf streak pathogen Xanthomonas oryzae pv.oryzicola	Cultivar: cv. Nipponbare, X. oryzae pv.oryzicolainoculation (48hr) with BXOR1 tissue: leaf	Cultivar: cv. Nipponbare, X. oryzae pv.oryzicola inoculation (48hr) with none (mock control) tissue: leaf	http://syslab5.nchu.edu.tw/right.jsp?subset1=SRC10332&subset2=SRC10336
Panicum virgatum	AP13	45 days	leaf	Control	13, 14 d	Treatment time	GSE57887 Profiling changes in gene expression by RNA-Seq during drought and recovery in switchgrass (Panicum virgatum Alamo AP13)	AP13 strain, treatment: control, sampling day: 13 d	AP13 strain, treatment: control, sampling day: 14 d	http://syslab5.nchu.edu.tw/right.jsp?subset1=SRC10477&subset2=SRC10474
Panicum virgatum	AP13	45 days	leaf	drought	14 d	Stress	GSE57887 Profiling changes in gene expression by RNA-Seq during drought and recovery in switchgrass (Panicum virgatum Alamo AP13)	AP13 strain, treatment: control, sampling day: 14 d	AP13 strain, treatment: recovery, sampling day: 14d	http://syslab5.nchu.edu.tw/right.jsp?subset1=SRC10474&subset2=SRC10473
Panicum virgatum	AP13	45 days	leaf	drought	13 d	Stress	GSE57887 Profiling changes in gene expression by RNA-Seq during drought and recovery in switchgrass (Panicum virgatum Alamo AP13)	AP13 strain, treatment: drought, sampling day: 13 d	AP13 strain, treatment: control, sampling day: 13 d	http://syslab5.nchu.edu.tw/right.jsp?subset1=SRC10476&subset2=SRC10477
Panicum virgatum	AP13	45 days	leaf	drought	13, 14 d	Treatment time	GSE57887 Profiling changes in gene expression by RNA-Seq during drought and recovery in switchgrass (Panicum virgatum Alamo AP13)	AP13 strain, treatment: drought, sampling day: 13 d	AP13 strain, treatment: drought, sampling day: 14 d	http://syslab5.nchu.edu.tw/right.jsp?subset1=SRC10476&subset2=SRC10475
Panicum virgatum	AP13	45 days	leaf	drought	14 d	Stress	GSE57887 Profiling changes in gene expression by RNA-Seq during drought and recovery in switchgrass (Panicum virgatum Alamo AP13)	AP13 strain, treatment: drought, sampling day: 14 d	AP13 strain, treatment: control, sampling day: 14 d	http://syslab5.nchu.edu.tw/right.jsp?subset1=SRC10475&subset2=SRC10474
Panicum virgatum	AP13	45 days	leaf	drought	14 d	Stress	GSE57887 Profiling changes in gene expression by RNA-Seq during drought and recovery in switchgrass (Panicum virgatum Alamo AP13)	AP13 strain, treatment: drought, sampling day: 14 d	AP13 strain, treatment: recovery, sampling day: 14d	http://syslab5.nchu.edu.tw/right.jsp?subset1=SRC10475&subset2=SRC10473
Populus tremuloides	*	5 months	leaf	pathogen	1, 15 dpi	Treatment time	GSE67697 Transcriptome analysis of poplar during leaf spot infection with Sphaerulina spp.	P.tremuloides leaf, infected with Ston1 conidia (a new undescribed fungus), sample time: 15 days after inoculation	P.tremuloides leaf, infected with Ston1 conidia (a new undescribed fungus), sample time: 1 day after inoculation	http://syslab5.nchu.edu.tw/right.jsp?subset1=SRC10277&subset2=SRC10275
Populus tremuloides	*	5 months	leaf	pathogen	4, 15 dpi	Treatment time	GSE67697 Transcriptome analysis of poplar during leaf spot infection with Sphaerulina spp.	P.tremuloides leaf, infected with Ston1 conidia (a new undescribed fungus), sample time: 15 days after inoculation	P.tremuloides leaf, infected with Ston1 conidia (a new undescribed fungus), sample time: 4 days after inoculation	http://syslab5.nchu.edu.tw/right.jsp?subset1=SRC10277&subset2=SRC10276
Populus tremuloides	*	5 months	leaf	pathogen	15 dpi	Stress	GSE67697 Transcriptome analysis of poplar during leaf spot infection with Sphaerulina spp.	P.tremuloides leaf, infected with Ston1 conidia (a new undescribed fungus), sample time: 15 days after inoculation	P.tremuloides leaf-mock-water sample time: 0 days after inoculation	http://syslab5.nchu.edu.tw/right.jsp?subset1=SRC10277&subset2=SRC10274
Populus tremuloides	*	5 months	leaf	pathogen	1, 4 dpi	Treatment time	GSE67697 Transcriptome analysis of poplar during leaf spot infection with Sphaerulina spp.	P.tremuloides leaf, infected with Ston1 conidia (a new undescribed fungus), sample time: 4 days after inoculation	P.tremuloides leaf, infected with Ston1 conidia (a new undescribed fungus), sample time: 1 day after inoculation	http://syslab5.nchu.edu.tw/right.jsp?subset1=SRC10276&subset2=SRC10275
Populus tremuloides	*	5 months	leaf	pathogen	1 dpi	Stress	GSE67697 Transcriptome analysis of poplar during leaf spot infection with Sphaerulina spp.	P.tremuloides leaf-mock-water sample time: 0 days after inoculation	P.tremuloides leaf, infected with Ston1 conidia (a new undescribed fungus), sample time: 1 day after inoculation	http://syslab5.nchu.edu.tw/right.jsp?subset1=SRC10274&subset2=SRC10275
Populus tremuloides	*	5 months	leaf	pathogen	4 dpi	Stress	GSE67697 Transcriptome analysis of poplar during leaf spot infection with Sphaerulina spp.	P.tremuloides leaf-mock-water sample time: 0 days after inoculation	P.tremuloides leaf, infected with Ston1 conidia (a new undescribed fungus), sample time: 4 days after inoculation	http://syslab5.nchu.edu.tw/right.jsp?subset1=SRC10274&subset2=SRC10276
Solanum lycopersicum	DC3000	30 days	leaf	pathogen	9 h	Stress	GSE64087 RNA-seq analysis reveals the role of red light in resistance against Pseudomonas syringae pv. tomato DC3000 in tomato plants	leaves, nightly dark environment with Control-mock MgCl2 treatment	leaves, nightly dark environment with Pseudomonas syringae DC3000 inoculation	http://syslab5.nchu.edu.tw/right.jsp?subset1=SRC10129&subset2=SRC10130
Solanum lycopersicum	DC3000	30 days	leaf	Light	10 h	Stress	GSE64087 RNA-seq analysis reveals the role of red light in resistance against Pseudomonas syringae pv. tomato DC3000 in tomato plants	leaves, nightly dark environment with Control-mock MgCl2 treatment	leaves, nightly red light treatment with MgCl2 treatment	http://syslab5.nchu.edu.tw/right.jsp?subset1=SRC10129&subset2=SRC10131
Solanum lycopersicum	DC3000	30 days	leaf	Light	13 h	Stress	GSE64087 RNA-seq analysis reveals the role of red light in resistance against Pseudomonas syringae pv. tomato DC3000 in tomato plants	leaves, nightly dark environment with Pseudomonas syringae DC3000 inoculation	leaves, nightly red light treatment with Pseudomonas syringae DC3000 inoculation	http://syslab5.nchu.edu.tw/right.jsp?subset1=SRC10130&subset2=SRC10132
Solanum lycopersicum	DC3000	30 days	leaf	pathogen	14 h	Stress	GSE64087 RNA-seq analysis reveals the role of red light in resistance against Pseudomonas syringae pv. tomato DC3000 in tomato plants	leaves, nightly red light treatment with Pseudomonas syringae DC3000 inoculation	leaves, nightly red light treatment with MgCl2 treatment	http://syslab5.nchu.edu.tw/right.jsp?subset1=SRC10132&subset2=SRC10131
Sorghum bicolor		9 days	Root, Shoot	NaOH	27 h	Chamicals	GSE30249 RNA-Seq of Sorghum bicolor 9d seedlings in response to osmotic stress and abscisic acid	Root, 9 days old, 0.2M NaOH for 27 hrs	Shoot, 9 days old, 0.2M NaOH for 27 hrs	http://syslab5.nchu.edu.tw/right.jsp?subset1=SRC10074&subset2=SRC10078
Sorghum bicolor		9 days	Root	PEG-8000, NaOH	27 h	Chamicals	GSE30249 RNA-Seq of Sorghum bicolor 9d seedlings in response to osmotic stress and abscisic acid	Root, 9 days old, 20% PEG-8000 for 27 hrs	Root, 9 days old, 0.2M NaOH for 27 hrs	http://syslab5.nchu.edu.tw/right.jsp?subset1=SRC10072&subset2=SRC10074
Sorghum bicolor		9 days	Root, Shoot	PEG-8000	27 h	Chamicals	GSE30249 RNA-Seq of Sorghum bicolor 9d seedlings in response to osmotic stress and abscisic acid	Root, 9 days old, 20% PEG-8000 for 27 hrs	Shoot, 9 days old, 20% PEG-8000 for 27 hrs	http://syslab5.nchu.edu.tw/right.jsp?subset1=SRC10072&subset2=SRC10076
Sorghum bicolor		9 days	Root	ABA	27 h	Chamicals	GSE30249 RNA-Seq of Sorghum bicolor 9d seedlings in response to osmotic stress and abscisic acid	Root, 9 days old, 20µM exogenous ABA for 27 hrs	Root, 9 days old, 0.2M NaOH for 27 hrs	http://syslab5.nchu.edu.tw/right.jsp?subset1=SRC10071&subset2=SRC10074
Sorghum bicolor		9 days	Root	ABA, PEG-8000	27 h	Chamicals	GSE30249 RNA-Seq of Sorghum bicolor 9d seedlings in response to osmotic stress and abscisic acid	Root, 9 days old, 20µM exogenous ABA for 27 hrs	Root, 9 days old, 20% PEG-8000 for 27 hrs	http://syslab5.nchu.edu.tw/right.jsp?subset1=SRC10071&subset2=SRC10072
Sorghum bicolor		9 days	Root	ABA	27 h	Chamicals	GSE30249 RNA-Seq of Sorghum bicolor 9d seedlings in response to osmotic stress and abscisic acid	Root, 9 days old, 20µM exogenous ABA for 27 hrs	Root, 9 days old, H2O control	http://syslab5.nchu.edu.tw/right.jsp?subset1=SRC10071&subset2=SRC10073
Sorghum bicolor		9 days	Root, Shoot	ABA	27 h	Tissue	GSE30249 RNA-Seq of Sorghum bicolor 9d seedlings in response to osmotic stress and abscisic acid	Root, 9 days old, 20µM exogenous ABA for 27 hrs	Shoot, 9 days old, 20µM exogenous ABA for 27 hrs	http://syslab5.nchu.edu.tw/right.jsp?subset1=SRC10071&subset2=SRC10075
Sorghum bicolor		9 days	Root	NaOH	27 h	Chamicals	GSE30249 RNA-Seq of Sorghum bicolor 9d seedlings in response to osmotic stress and abscisic acid	Root, 9 days old, H2O control	Root, 9 days old, 0.2M NaOH for 27 hrs	http://syslab5.nchu.edu.tw/right.jsp?subset1=SRC10073&subset2=SRC10074
Sorghum bicolor		9 days	Root, Shoot	Control		Tissue	GSE30249 RNA-Seq of Sorghum bicolor 9d seedlings in response to osmotic stress and abscisic acid	Root, 9 days old, H2O control	Shoot, 9 days old, H2O control	http://syslab5.nchu.edu.tw/right.jsp?subset1=SRC10073&subset2=SRC10077
Sorghum bicolor		9 days	Shoot	NaOH, PEG-8000	27 h	Chamicals	GSE30249 RNA-Seq of Sorghum bicolor 9d seedlings in response to osmotic stress and abscisic acid	Shoot, 9 days old, 20% PEG-8000 for 27 hrs	Shoot, 9 days old, 0.2M NaOH for 27 hrs	http://syslab5.nchu.edu.tw/right.jsp?subset1=SRC10076&subset2=SRC10078
Sorghum bicolor		9 days	Root	PEG-8000	27 h	Chamicals	GSE30249 RNA-Seq of Sorghum bicolor 9d seedlings in response to osmotic stress and abscisic acid	Shoot, 9 days old, 20% PEG-8000 for 27 hrs	Shoot, 9 days old, H2O control	http://syslab5.nchu.edu.tw/right.jsp?subset1=SRC10076&subset2=SRC10077
Sorghum bicolor		9 days	Shoot	PEG-8000	27 h	Chamicals	GSE30249 RNA-Seq of Sorghum bicolor 9d seedlings in response to osmotic stress and abscisic acid	Root, 9 days old, 20% PEG-8000 for 27 hrs	Root, 9 days old, H2O control	http://syslab5.nchu.edu.tw/right.jsp?subset1=SRC10072&subset2=SRC10073
Sorghum bicolor		9 days	Shoot	ABA, NaOH	27 h	Chamicals	GSE30249 RNA-Seq of Sorghum bicolor 9d seedlings in response to osmotic stress and abscisic acid	Shoot, 9 days old, 20µM exogenous ABA for 27 hrs	Shoot, 9 days old, 0.2M NaOH for 27 hrs	http://syslab5.nchu.edu.tw/right.jsp?subset1=SRC10075&subset2=SRC10078
Sorghum bicolor		9 days	Shoot	ABA, PEG-8000	27 h	Chamicals	GSE30249 RNA-Seq of Sorghum bicolor 9d seedlings in response to osmotic stress and abscisic acid	Shoot, 9 days old, 20µM exogenous ABA for 27 hrs	Shoot, 9 days old, 20% PEG-8000 for 27 hrs	http://syslab5.nchu.edu.tw/right.jsp?subset1=SRC10075&subset2=SRC10076
Sorghum bicolor		9 days	Shoot	ABA	27 h	Chamicals	GSE30249 RNA-Seq of Sorghum bicolor 9d seedlings in response to osmotic stress and abscisic acid	Shoot, 9 days old, 20µM exogenous ABA for 27 hrs	Shoot, 9 days old, H2O control	http://syslab5.nchu.edu.tw/right.jsp?subset1=SRC10075&subset2=SRC10077
Sorghum bicolor		9 days	Shoot	NaOH	27 h	Chamicals	GSE30249 RNA-Seq of Sorghum bicolor 9d seedlings in response to osmotic stress and abscisic acid	Shoot, 9 days old, H2O control	Shoot, 9 days old, 0.2M NaOH for 27 hrs	http://syslab5.nchu.edu.tw/right.jsp?subset1=SRC10077&subset2=SRC10078
Triticum aestivum	Manitou	2 weeks	Leaf	Cold	2 weeks	Stress	GSE58805 Wheat (Triticum aestivum L.) transcriptome profiling	leaf, 23 ºC treat 2 weeks	leaf, 4 ºC cold treat 2 weeks	http://syslab5.nchu.edu.tw/right.jsp?subset1=SRC10069&subset2=SRC10070
Vitis vinifera	Carignan	*	leaf	Pathogen	12 hpi, 24 hpi	Treatment time	GSE58958 The genome of the grape powdery mildew pathogen	Carignan leaves, infected by E. necator c-strain 12hr	Carignan leaves, infected by E. necator c-strain 24hr	http://syslab5.nchu.edu.tw/right.jsp?subset1=SRC10201&subset2=SRC10202
Vitis vinifera	Carignan	*	leaf	Pathogen	12hpi, 3 dpi	Treatment time	GSE58958 The genome of the grape powdery mildew pathogen	Carignan leaves, infected by E. necator c-strain 12hr	Carignan leaves, infected by E. necator c-strain 3day	http://syslab5.nchu.edu.tw/right.jsp?subset1=SRC10201&subset2=SRC10203
Vitis vinifera	Carignan	*	leaf	Pathogen	12 hpi, 6 dpi	Treatment time	GSE58958 The genome of the grape powdery mildew pathogen	Carignan leaves, infected by E. necator c-strain 12hr	Carignan leaves, infected by E. necator c-strain 6day	http://syslab5.nchu.edu.tw/right.jsp?subset1=SRC10201&subset2=SRC10204
Vitis vinifera	Carignan	*	leaf	Pathogen	3 dpi, 24 dpi	Treatment time	GSE58958 The genome of the grape powdery mildew pathogen	Carignan leaves, infected by E. necator c-strain 24hr	Carignan leaves, infected by E. necator c-strain 3day	http://syslab5.nchu.edu.tw/right.jsp?subset1=SRC10202&subset2=SRC10203
Vitis vinifera	Carignan	*	leaf	Pathogen	24 hpi, 6 dpi	Treatment time	GSE58958 The genome of the grape powdery mildew pathogen	Carignan leaves, infected by E. necator c-strain 24hr	Carignan leaves, infected by E. necator c-strain 6day	http://syslab5.nchu.edu.tw/right.jsp?subset1=SRC10202&subset2=SRC10204
Vitis vinifera	Carignan	*	leaf	Pathogen	3 dpi, 6 dpi	Treatment time	GSE58958 The genome of the grape powdery mildew pathogen	Carignan leaves, infected by E. necator c-strain 3day	Carignan leaves, infected by E. necator c-strain 6day	http://syslab5.nchu.edu.tw/right.jsp?subset1=SRC10203&subset2=SRC10204
*Information was not provided.
